# Supplementary material for: Plasma extracellular vesicles in people living with HIV and type 2 diabetes are related to microbial translocation and cardiovascular risk
Source: Sci Rep. 2021 Nov 9;11:21936. doi: 10.1038/s41598-021-01334-y (PMC8578564; doi:10.1038/s41598-021-01334-y)
Supplement: Supplementary file 1 — Supplementary Information 1. [file 41598_2021_1334_MOESM1_ESM.xlsx]

## Sheet: ProteinGroups
Protein IDs	Majority protein IDs	Peptide counts (all)	Peptide counts (razor+unique)	Peptide counts (unique)	Protein names	Gene names	Fasta headers	Number of proteins	Peptides	Razor + unique peptides	Unique peptides	Peptides 3	Peptides 3	Peptides 2	Peptides 2	Peptides 2	Peptides 2	Peptides 2	Peptides 2	Peptides 2	Peptides 2	Peptides 2	Peptides 4	Peptides 4	Peptides 4	Peptides 4	Peptides 4	Peptides 4	Peptides 4	Peptides 4	Peptides 4	Peptides 3	Peptides 3	Peptides 3	Peptides 3	Peptides 3	Peptides 3	Peptides 3	Peptides 3	Peptides 3	Peptides 3	Peptides 3	Peptides 3	Peptides 1	Peptides 1	Peptides 1	Peptides 1	Peptides 1	Peptides 1
A0A075B6I0	A0A075B6I0	3	3	3		IGLV8-61		1	3	3	3	2	3	2	3	2	2	2	2	2	2	2	2	1	3	2	3	3	2	2	2	3	3	2	2	2	2	0	2	3	3	1	2	2	1	3	1	3	1
A0A075B6J9	A0A075B6J9	1	1	1		IGLV2-18		1	1	1	1	0	1	0	0	0	0	1	0	0	1	0	1	0	0	0	1	1	1	0	1	0	0	0	1	0	0	1	0	1	1	0	0	0	1	1	0	0	0
A0A075B6K2	A0A075B6K2	2	1	1		IGLV3-12		1	2	1	1	1	1	0	0	0	1	0	0	0	0	0	0	0	0	0	0	0	0	0	0	1	0	0	0	0	0	0	0	0	0	0	0	1	0	0	0	0	0
A0A075B6K4	A0A075B6K4	4	4	2		IGLV3-10		1	4	4	2	0	4	1	1	1	0	1	1	0	0	1	2	0	1	1	1	1	3	1	1	1	2	0	3	3	1	3	2	2	2	1	2	2	1	2	0	1	1
A0A075B6K5	A0A075B6K5	5	5	3		IGLV3-9		1	5	5	3	2	5	2	1	1	2	1	2	1	1	2	2	1	1	2	1	1	1	1	1	4	1	1	1	1	1	1	1	1	2	1	2	1	1	1	1	1	1
A0A075B6P5;P01615;A0A087WW87;P01614	A0A075B6P5;P01615;A0A087WW87;P01614	4;4;2;2	4;4;2;2	3;3;1;1	Ig kappa chain V-II region FR;Ig kappa chain V-II region Cum	IGKV2D-28;IGKV2-40	;;;	4	4	4	3	1	3	2	3	2	1	2	1	1	2	1	2	1	4	2	2	3	2	3	1	3	4	2	2	3	2	2	2	3	3	2	2	2	4	1	4	2	1
A0A075B6S5	A0A075B6S5	2	1	1		IGKV1-27		1	2	1	1	1	2	1	1	2	1	1	1	1	2	1	2	2	2	1	2	2	2	2	2	2	2	2	2	2	2	1	2	2	2	1	1	1	1	1	1	2	1
A0A0A0MRZ8;P04433	A0A0A0MRZ8;P04433	3;3	2;2	2;2	Ig kappa chain V-III region VG	IGKV3D-11	;	2	3	2	2	2	2	1	1	2	1	2	1	2	2	2	1	1	2	3	2	3	2	2	3	1	2	2	2	2	2	2	2	1	2	2	2	2	3	2	2	2	1
A0A0A0MRZ9	A0A0A0MRZ9	1	1	1		IGLV5-52		1	1	1	1	0	0	0	0	0	0	0	0	0	0	0	0	0	0	0	0	0	0	0	0	0	0	0	0	0	0	0	0	0	0	0	0	0	0	0	0	0	0
A0A0A0MS15	A0A0A0MS15	5	4	3		IGHV3-49		1	5	4	3	1	4	1	2	3	2	4	1	0	0	1	1	2	3	1	3	2	2	2	2	0	4	1	3	4	1	3	3	1	2	2	2	3	3	2	2	3	0
A0A0A0MT36	A0A0A0MT36	1	1	1		IGKV6D-21		1	1	1	1	0	1	0	0	0	0	0	0	0	0	0	1	0	0	0	0	1	0	1	0	1	1	0	1	0	0	0	0	1	1	0	0	0	0	0	1	1	0
A0A0B4J1U3	A0A0B4J1U3	1	1	1		IGLV1-36		1	1	1	1	1	1	1	1	0	0	0	0	0	0	0	0	0	0	1	1	0	0	0	0	0	1	0	0	0	0	0	0	1	0	1	1	0	0	0	0	0	1
A0A0B4J1U7	A0A0B4J1U7	3	3	3		IGHV6-1		1	3	3	3	1	2	2	1	2	1	2	1	1	2	2	3	1	2	2	2	1	2	1	1	1	3	1	2	1	2	1	2	1	2	1	1	1	2	1	1	1	2
A0A0B4J1V0	A0A0B4J1V0	6	4	4		IGHV3-15		1	6	4	4	2	4	2	3	2	3	2	2	1	2	1	3	2	2	2	5	3	3	2	2	4	3	3	4	3	2	1	1	3	3	3	2	2	4	4	2	2	1
A0A0B4J1V1;A0A0J9YVY3	A0A0B4J1V1	3;1	1;0	1;0		IGHV3-21		2	3	1	1	3	3	2	2	2	2	2	2	2	2	2	2	2	2	2	2	2	2	2	2	2	2	2	2	2	2	2	2	2	2	2	2	2	2	2	2	3	2
A0A0B4J1X5;P0DP02	A0A0B4J1X5;P0DP02	4;2	2;0	2;0		IGHV3-74	;	2	4	2	2	3	4	3	3	3	3	3	3	3	3	3	3	2	3	3	4	3	3	3	3	3	4	3	4	4	3	3	3	3	4	3	2	3	3	3	3	4	3
A0A0B4J1X8	A0A0B4J1X8	2	1	1		IGHV3-43		1	2	1	1	1	2	1	1	1	1	1	1	1	1	1	1	1	1	1	1	1	1	2	1	1	1	1	2	2	1	1	1	1	1	1	1	1	1	1	1	1	1
A0A0B4J1Y9	A0A0B4J1Y9	6	6	4		IGHV3-72		1	6	6	4	1	5	1	4	3	3	4	3	2	3	2	3	2	4	2	3	5	3	4	4	2	4	2	3	3	3	3	3	3	4	3	5	3	5	3	4	4	1
P0DP09;A0A0B4J2D9	P0DP09;A0A0B4J2D9	1;1	1;1	1;1		IGKV1D-13	;	2	1	1	1	0	0	0	1	0	0	0	0	0	0	0	0	1	1	0	1	0	1	0	0	0	1	0	0	0	1	0	1	0	1	1	0	0	0	1	0	1	0
A0A0C4DH29;A0A0B4J2H0	A0A0C4DH29;A0A0B4J2H0	2;1	2;1	1;0		IGHV1-3;IGHV1-69-2	;	2	2	2	1	1	2	1	1	1	1	1	1	1	1	1	2	0	2	1	1	2	2	1	2	1	1	1	2	2	1	2	2	1	2	1	1	2	2	1	2	1	0
A0A0C4DH31;P23083	A0A0C4DH31;P23083	2;1	2;1	2;1	Ig heavy chain V-I region V35	IGHV1-18	;	2	2	2	2	1	2	1	2	1	1	1	1	1	1	1	2	1	2	1	2	1	1	1	0	2	2	1	1	2	1	2	2	1	2	1	1	1	0	0	1	2	1
A0A0C4DH32	A0A0C4DH32	2	1	1		IGHV3-20		1	2	1	1	1	2	1	1	1	1	1	1	1	1	1	1	1	1	1	1	1	1	1	1	1	2	1	1	1	1	1	1	1	1	1	1	1	1	1	1	1	1
A0A0C4DH38	A0A0C4DH38	4	4	2		IGHV5-51		1	4	4	2	1	3	1	2	1	2	2	1	0	3	3	3	2	1	1	2	3	3	1	3	3	4	2	3	4	2	3	3	1	3	3	0	4	4	3	4	3	0
A0A0C4DH42;P01767	A0A0C4DH42;P01767	3;3	1;1	1;1	Ig heavy chain V-III region BUT	IGHV3-66	;	2	3	1	1	2	3	2	2	2	2	2	2	2	2	2	2	2	2	2	2	3	2	2	2	2	2	2	2	2	2	2	3	3	2	2	2	2	2	2	2	3	2
A0A0C4DH43;P01814	A0A0C4DH43	3;1	3;1	2;1				2	3	3	2	1	0	1	1	1	1	1	0	1	1	1	1	0	1	1	2	1	2	0	0	1	1	1	2	0	0	1	1	1	2	0	2	3	0	2	3	2	0
A0A0C4DH67;A0A0C4DH69	A0A0C4DH67;A0A0C4DH69	3;2	3;2	2;1		IGKV1-8;IGKV1-9	;	2	3	3	2	1	2	1	1	1	1	1	1	1	1	1	2	1	2	1	1	1	1	1	1	1	2	1	1	2	1	2	1	1	1	1	1	1	1	1	2	2	1
A0A0C4DH68	A0A0C4DH68	4	4	3		IGKV2-24		1	4	4	3	3	4	1	3	3	2	2	1	1	2	1	2	1	1	1	1	2	1	1	1	3	3	1	2	4	1	2	3	1	3	3	1	3	3	4	1	3	0
A0A0C4DH73;P01611	A0A0C4DH73;P01611	2;2	1;1	1;1	Ig kappa chain V-I region Wes	IGKV1-12	;	2	2	1	1	1	1	1	1	1	1	1	1	1	1	1	1	1	2	1	1	1	1	1	1	1	1	1	2	1	1	1	1	1	1	1	1	1	1	1	1	2	1
A0A0J9YX35	A0A0J9YX35	2	2	2				1	2	2	2	1	1	0	1	0	1	0	0	0	0	0	1	0	1	0	0	1	1	0	1	0	1	0	0	2	0	0	1	0	1	0	0	0	1	1	1	0	0
A1L4H1	A1L4H1	22	22	22	Soluble scavenger receptor cysteine-rich domain-containing protein SSC5D	SSC5D		1	22	22	22	17	16	8	17	18	18	18	19	15	13	17	19	2	19	14	16	15	15	15	18	17	20	18	15	16	15	13	16	16	9	3	13	11	15	16	18	11	13
A6NGU5;P36268;P19440;Q14390;B5MD39	A6NGU5;P36268;P19440	4;4;4;1;1	4;4;4;1;1	4;4;4;1;1	Putative gamma-glutamyltranspeptidase 3;Putative gamma-glutamyltranspeptidase 3 heavy chain;Putative gamma-glutamyltranspeptidase 3 light chain;Inactive gamma-glutamyltranspeptidase 2;Gamma-glutamyltranspeptidase 1;Gamma-glutamyltranspeptidase 1 heavy chain;Gamma-glutamyltranspeptidase 1 light chain	GGT3P;GGT2;GGT1	;;	5	4	4	4	1	0	4	1	4	1	0	0	3	1	1	2	0	0	2	2	2	0	1	2	0	0	3	0	0	0	1	0	1	0	2	1	0	0	0	0	0	0
A6NMB1	A6NMB1	1	1	1	Sialic acid-binding Ig-like lectin 16	SIGLEC16		1	1	1	1	1	1	1	1	1	1	1	1	1	1	1	1	1	1	1	1	1	1	1	1	1	1	1	1	1	1	1	1	1	1	1	1	1	1	1	1	1	1
CON__ENSEMBL:ENSBTAP00000032840	CON__ENSEMBL:ENSBTAP00000032840	7	2	2				1	7	2	2	6	4	4	4	5	3	5	5	3	3	4	5	4	4	5	5	4	3	4	4	7	5	4	5	5	5	5	5	4	3	3	3	5	5	5	5	3	4
CON__O43790;CON__Q6NT21;CON__P78385;CON__Q14533;O43790;P78385;Q14533;A6NCN2;CON__Q61726;CON__Q9NSB2;CON__Q6ISB0;Q9NSB2	CON__O43790;CON__Q6NT21;CON__P78385;CON__Q14533;O43790;P78385;Q14533;A6NCN2	6;6;6;6;6;6;5;3;2;1;1;1	6;6;6;6;6;6;5;3;2;1;1;1	2;2;2;2;2;2;2;1;1;0;0;0	Keratin, type II cuticular Hb6;Keratin, type II cuticular Hb3;Keratin, type II cuticular Hb1;Putative keratin-87 protein	KRT86;KRT83;KRT81;KRT87P	;;;;;;;	12	6	6	2	0	0	0	0	0	1	0	0	0	0	0	0	0	0	0	0	6	0	0	0	0	0	0	0	0	2	0	0	0	1	0	0	0	0	0	0	0	0
CON__P00761;Q9BYE2	CON__P00761	13;1	13;1	12;0				2	13	13	12	11	11	12	11	12	12	12	11	12	12	12	12	12	10	12	12	12	12	12	12	11	10	9	10	10	12	10	10	10	11	11	11	11	10	10	10	11	11
CON__P01966	CON__P01966	6	2	2				1	6	2	2	5	5	5	5	5	5	5	6	6	6	6	4	5	5	5	4	5	6	5	5	5	4	5	4	5	5	3	4	5	5	6	5	5	4	5	5	4	5
CON__P02533;P02533;CON__P19012;CON__A2A4G1;P19012;CON__Q6IFX2;CON__P08727;CON__P19001;CON__Q9Z2K1;CON__Q3ZAW8;P08727;CON__Q61782;CON__P05784;CON__Q99456;Q99456;CON__Q92764;CON__Q9D312;CON__A2AB72;CON__Q7Z3Y9;P05783;Q92764;Q7Z3Y9	CON__P02533;P02533	13;13;6;6;6;5;4;4;4;4;4;2;2;2;2;1;1;1;1;1;1;1	4;4;0;0;0;1;0;0;0;0;0;1;0;0;0;0;0;0;0;0;0;0	4;4;0;0;0;1;0;0;0;0;0;1;0;0;0;0;0;0;0;0;0;0	Keratin, type I cytoskeletal 14	KRT14	;	22	13	4	4	6	5	5	4	6	1	4	0	3	0	0	9	4	11	0	3	3	6	0	3	3	6	0	0	1	3	0	0	3	4	1	2	2	0	0	0	1	2
CON__P48668;CON__P02538;P48668;P02538;CON__P04259;CON__Q8VED5;CON__Q5XKE5;Q5XKE5	CON__P48668;CON__P02538;P48668;P02538;CON__P04259	16;16;16;16;15;3;3;3	11;11;11;11;10;0;1;1	1;1;1;1;0;0;0;0	Keratin, type II cytoskeletal 6C;Keratin, type II cytoskeletal 6A	KRT6C;KRT6A	;;;;	8	16	11	1	7	5	3	2	4	0	1	2	2	0	1	13	3	5	0	1	1	5	0	1	4	10	0	1	2	1	1	2	2	2	2	1	2	1	0	1	2	2
CON__P02662	CON__P02662	3	3	3				1	3	3	3	0	2	0	3	1	1	2	0	3	1	0	0	2	0	0	0	0	2	1	1	0	1	1	0	1	2	1	0	0	0	1	1	0	0	1	0	2	1
CON__P02666	CON__P02666	2	2	2				1	2	2	2	0	2	0	2	0	0	0	0	2	0	0	0	2	1	0	0	0	1	0	0	0	0	0	0	1	1	0	0	0	0	0	0	0	0	0	0	1	0
CON__P02768-1;P02768	CON__P02768-1;P02768	88;88	88;88	80;80	Serum albumin	ALB	;	2	88	88	80	70	65	85	77	82	74	81	75	79	66	75	69	66	62	84	72	73	82	79	74	68	65	64	65	59	68	71	59	75	72	65	70	64	65	62	60	57	65
CON__P02769	CON__P02769	14	6	6				1	14	6	6	5	5	8	5	8	5	7	7	8	7	8	6	5	5	8	5	7	12	8	7	5	5	6	7	6	6	6	6	7	6	5	5	6	5	5	5	5	5
CON__P07477;P07477;Q8NHM4;P07478	CON__P07477;P07477;Q8NHM4;P07478	2;2;1;1	1;1;1;1	1;1;1;1	Trypsin-1;Alpha-trypsin chain 1;Alpha-trypsin chain 2;Putative trypsin-6;Trypsin-2	PRSS1;PRSS3P2;PRSS2	;;;	4	2	1	1	1	1	2	1	2	2	2	1	2	2	2	2	1	1	2	2	2	2	2	2	1	1	1	1	1	2	1	1	1	1	1	1	1	1	1	1	1	1
CON__P08779;P08779	CON__P08779;P08779	17;17	13;13	8;8	Keratin, type I cytoskeletal 16	KRT16	;	2	17	13	8	7	6	4	4	5	1	4	0	3	0	0	14	4	12	0	3	2	4	0	3	3	9	0	0	1	3	0	0	3	4	1	2	2	0	0	0	2	2
CON__P13645;P13645;CON__P02535-1;CON__Q148H6;CON__Q7Z3Y7;Q7Z3Y7;CON__Q7Z3Z0;CON__Q7Z3Y8;CON__Q2M2I5;Q7Z3Z0;Q7Z3Y8;Q2M2I5	CON__P13645;P13645	34;34;9;3;3;3;2;2;2;2;2;2	34;34;9;3;3;3;2;2;2;2;2;2	28;28;5;1;1;1;1;1;0;1;1;0	Keratin, type I cytoskeletal 10	KRT10	;	12	34	34	28	28	28	27	16	8	3	19	4	16	0	4	7	23	25	3	12	5	29	1	6	30	12	5	4	16	13	8	17	17	29	7	17	16	2	5	1	2	15
CON__P13647;P13647	CON__P13647;P13647	16;16	7;7	3;3	Keratin, type II cytoskeletal 5	KRT5	;	2	16	7	3	5	6	3	1	4	0	1	1	1	0	0	7	3	5	1	1	1	8	0	1	5	4	0	2	2	2	1	2	2	2	2	2	2	1	0	1	2	2
CON__P20930;P20930	CON__P20930;P20930	1;1	1;1	1;1	Filaggrin	FLG	;	2	1	1	1	0	0	0	0	0	0	0	0	0	0	0	0	0	0	0	0	0	0	0	0	0	0	0	0	0	0	0	0	0	0	0	0	0	0	0	0	0	0
CON__P35527;P35527	CON__P35527;P35527	23;23	22;22	22;22	Keratin, type I cytoskeletal 9	KRT9	;	2	23	22	22	16	20	17	16	12	1	14	0	15	0	1	5	14	20	1	3	1	18	0	2	3	9	2	9	13	9	0	8	9	15	11	3	4	1	2	4	1	11
CON__P35908;CON__Q01546;Q01546;CON__Q6NXH9	CON__P35908	38;4;4;2	38;4;4;2	1;0;0;0				4	38	38	1	15	15	24	5	6	0	10	3	6	0	0	4	11	9	0	7	2	29	0	2	27	4	0	2	6	5	4	9	8	19	5	9	8	2	3	3	1	7
CON__P78386;P78386	CON__P78386;P78386	5;5	1;1	1;1	Keratin, type II cuticular Hb5	KRT85	;	2	5	1	1	0	0	0	0	0	1	0	0	0	0	0	0	0	0	0	0	5	0	0	0	0	0	0	0	0	2	0	0	0	1	0	0	0	0	0	0	0	0
CON__Q04695;CON__Q9QWL7;Q04695	CON__Q04695;CON__Q9QWL7;Q04695	7;7;7	2;2;2	2;2;2	Keratin, type I cytoskeletal 17	KRT17	;;	3	7	2	2	4	3	3	3	4	1	3	0	2	0	0	5	2	5	0	2	1	3	0	2	2	3	0	0	1	2	0	0	2	3	1	1	1	0	0	0	0	2
CON__Q05B55	CON__Q05B55	1	1	1				1	1	1	1	1	1	1	1	1	1	1	1	0	1	1	0	1	1	1	1	1	1	1	1	1	1	1	1	1	0	0	1	1	1	1	0	1	1	1	0	1	0
CON__Q14525;Q14525;CON__Q6NTB9;CON__O76009;O76009;CON__Q6IFU5;CON__O76014;Q6A162;O76014	CON__Q14525;Q14525;CON__Q6NTB9;CON__O76009;O76009	7;7;5;5;5;2;2;2;2	3;3;2;2;2;1;0;1;0	2;2;1;1;1;0;0;0;0	Keratin, type I cuticular Ha3-II;Keratin, type I cuticular Ha3-I	KRT33B;KRT33A	;;;;	9	7	3	2	1	1	1	1	1	0	1	0	0	0	0	1	0	1	0	1	7	1	0	1	2	1	0	0	1	3	0	0	1	2	0	0	0	0	0	0	0	1
CON__Q28107	CON__Q28107	6	1	1				1	6	1	1	4	4	3	4	3	2	0	2	3	3	4	4	2	4	3	4	3	2	4	4	4	4	5	4	4	3	3	5	4	3	4	3	5	4	5	5	5	1
CON__Q2UVX4	CON__Q2UVX4	13	3	3				1	13	3	3	7	8	7	6	10	7	8	7	4	5	7	8	8	11	9	8	7	8	10	6	11	10	10	9	9	12	8	9	7	8	7	9	10	9	8	9	7	10
CON__Q3SX28;P07951	CON__Q3SX28;P07951	12;11	4;3	4;3	Tropomyosin beta chain	TPM2	;	2	12	4	4	10	8	3	6	6	7	6	6	8	11	6	4	3	4	8	3	1	6	8	6	4	5	7	7	5	7	8	5	7	7	4	6	6	6	6	5	3	5
CON__Q5D862;Q5D862	CON__Q5D862;Q5D862	2;2	2;2	2;2	Filaggrin-2	FLG2	;	2	2	2	2	0	1	0	0	0	0	0	0	0	0	0	0	0	0	0	0	0	1	0	0	2	0	0	0	0	0	0	0	0	0	0	0	0	0	0	0	0	0
CON__Q6IME9	CON__Q6IME9	2	2	1				1	2	2	1	0	2	0	0	0	1	0	0	0	0	0	0	0	0	0	0	0	1	0	0	1	0	0	0	1	0	0	0	0	1	0	0	0	1	0	0	0	0
CON__Q8N1N4-2;CON__Q7RTT2;Q8N1N4	CON__Q8N1N4-2;CON__Q7RTT2;Q8N1N4	2;2;2	1;1;1	1;1;1	Keratin, type II cytoskeletal 78	KRT78	;;	3	2	1	1	1	1	1	1	1	0	0	0	0	0	0	1	1	0	0	0	0	1	0	0	1	1	0	0	0	0	0	0	0	0	0	0	0	0	0	0	0	0
CON__Q9NSB4;Q9NSB4	CON__Q9NSB4;Q9NSB4	2;2	1;1	1;1	Keratin, type II cuticular Hb2	KRT82	;	2	2	1	1	0	0	0	0	0	0	0	0	0	0	0	0	0	0	0	0	2	0	0	0	1	0	0	0	0	0	0	0	0	0	0	0	0	0	0	0	0	0
CON__REFSEQ:XP_986630	CON__REFSEQ:XP_986630	7	6	1				1	7	6	1	1	1	1	1	1	0	1	0	0	0	0	1	0	1	0	1	6	1	0	1	2	1	0	0	0	3	0	0	1	2	0	0	0	0	0	1	0	1
O00151	O00151	14	14	14	PDZ and LIM domain protein 1	PDLIM1		1	14	14	14	10	7	1	3	3	6	2	6	9	11	8	2	0	0	5	2	0	3	11	6	4	1	6	1	1	3	4	2	6	7	3	7	9	1	1	1	1	2
O00161	O00161	2	2	2	Synaptosomal-associated protein 23	SNAP23		1	2	2	2	2	1	0	0	1	1	0	0	1	1	2	1	0	0	1	0	1	1	2	0	0	0	1	0	0	0	0	0	0	0	0	1	1	0	0	1	0	0
O00187	O00187	6	6	6	Mannan-binding lectin serine protease 2;Mannan-binding lectin serine protease 2 A chain;Mannan-binding lectin serine protease 2 B chain	MASP2		1	6	6	6	2	1	1	2	5	1	0	1	0	4	4	3	1	1	2	2	4	3	3	2	2	2	2	1	0	4	1	1	0	1	1	2	2	0	1	0	1	1
O00194;P51159	O00194	3;1	3;1	3;1	Ras-related protein Rab-27B	RAB27B		2	3	3	3	3	1	0	0	1	1	1	1	0	1	0	0	0	0	1	1	1	0	3	0	2	0	0	1	1	1	1	1	1	1	0	1	1	1	1	1	0	1
O00299	O00299	6	6	6	Chloride intracellular channel protein 1	CLIC1		1	6	6	6	6	5	2	4	5	5	3	4	5	6	5	3	0	1	4	2	2	3	5	4	4	1	1	1	1	1	0	1	2	3	4	2	1	1	1	1	1	0
O00429	O00429	3	3	3	Dynamin-1-like protein	DNM1L		1	3	3	3	2	0	0	0	0	0	0	0	0	1	0	0	0	0	0	0	0	0	0	0	0	0	0	0	0	0	0	0	0	0	0	0	0	0	0	0	0	0
O00453	O00453	1	1	1	Leukocyte-specific transcript 1 protein	LST1		1	1	1	1	0	1	0	0	0	0	0	0	0	0	0	0	0	0	0	0	0	0	0	0	0	0	0	0	0	0	0	0	0	0	0	0	0	0	0	0	0	0
O00560	O00560	5	5	5	Syntenin-1	SDCBP		1	5	5	5	3	5	4	4	5	3	2	2	5	5	5	2	2	1	3	3	2	2	4	2	3	1	3	1	1	2	4	4	1	3	2	3	1	2	2	3	2	1
O00592	O00592	3	3	3	Podocalyxin	PODXL		1	3	3	3	3	3	1	3	3	3	2	1	3	2	2	2	0	2	1	1	1	2	2	1	1	3	2	0	2	1	1	1	2	3	1	1	1	1	2	2	0	2
O00602	O00602	1	1	1	Ficolin-1	FCN1		1	1	1	1	1	1	0	1	0	0	0	0	0	0	0	0	0	0	0	0	0	0	0	0	1	1	0	0	0	0	0	0	0	0	0	0	0	0	0	0	0	0
O14618	O14618	1	1	1	Copper chaperone for superoxide dismutase	CCS		1	1	1	1	1	0	0	1	0	0	0	0	0	1	0	0	0	0	0	0	0	0	1	0	0	0	0	0	0	0	0	0	0	1	0	1	0	0	0	0	0	0
O14745	O14745	4	4	4	Na(+)/H(+) exchange regulatory cofactor NHE-RF1	SLC9A3R1		1	4	4	4	3	1	0	2	2	1	1	3	3	3	3	0	0	0	0	0	1	3	2	3	1	0	1	0	0	0	1	0	0	2	1	1	0	0	0	0	0	0
O14791	O14791	21	21	21	Apolipoprotein L1	APOL1		1	21	21	21	14	12	6	12	11	9	13	13	16	12	15	13	9	10	8	14	13	11	9	11	10	17	14	13	9	10	12	11	10	14	8	11	9	12	11	9	16	7
O14818	O14818	2	2	2	Proteasome subunit alpha type-7	PSMA7		1	2	2	2	0	0	0	0	1	0	0	1	2	2	0	0	0	0	1	0	0	1	0	0	0	0	0	0	0	1	0	0	0	1	0	0	1	0	0	0	0	0
P19105;O14950	P19105;O14950	8;8	8;8	3;3	Myosin regulatory light chain 12A;Myosin regulatory light chain 12B	MYL12A;MYL12B	;	2	8	8	3	7	5	1	4	4	3	3	5	5	6	4	4	0	4	7	3	3	3	6	4	6	5	5	4	3	5	5	3	4	4	1	4	6	6	6	5	1	3
O15020	O15020	4	3	3	Spectrin beta chain, non-erythrocytic 2	SPTBN2		1	4	3	3	0	0	0	1	0	0	1	0	2	0	1	1	0	0	0	2	0	2	2	1	1	1	2	2	0	0	1	1	2	1	0	0	1	1	1	1	0	0
O15078	O15078	1	1	1	Centrosomal protein of 290 kDa	CEP290		1	1	1	1	1	1	1	1	1	1	1	1	1	1	1	1	1	1	1	1	1	1	1	1	1	1	1	1	1	1	1	1	1	1	1	1	1	1	1	1	1	1
O15143	O15143	1	1	1	Actin-related protein 2/3 complex subunit 1B	ARPC1B		1	1	1	1	1	0	0	0	0	0	0	0	0	0	0	0	0	0	1	0	0	0	1	0	0	0	0	0	0	0	0	0	0	0	0	0	0	0	0	0	0	0
O15145	O15145	1	1	1	Actin-related protein 2/3 complex subunit 3	ARPC3		1	1	1	1	1	0	0	0	0	0	0	0	1	1	1	0	0	0	0	0	0	1	1	0	0	0	0	1	1	0	0	0	1	0	0	0	1	0	0	0	1	0
Q9NUV7;O15270	Q9NUV7;O15270	1;1	1;1	1;1	Serine palmitoyltransferase 3;Serine palmitoyltransferase 2	SPTLC3;SPTLC2	;	2	1	1	1	1	1	1	1	1	1	1	1	1	1	1	1	1	1	1	1	1	1	1	1	1	1	1	1	1	1	1	1	1	1	1	1	1	1	1	1	1	1
O15511	O15511	2	2	2	Actin-related protein 2/3 complex subunit 5	ARPC5		1	2	2	2	2	1	0	1	1	1	0	1	1	1	1	0	0	0	0	0	0	1	1	1	1	0	0	1	0	0	0	0	1	1	0	1	1	0	1	0	0	0
O43707	O43707	19	7	7	Alpha-actinin-4	ACTN4		1	19	7	7	14	10	3	5	5	8	4	5	9	15	7	4	1	6	7	2	1	5	14	7	3	4	7	5	4	4	4	2	8	7	2	6	7	2	5	1	1	2
O43852	O43852	1	1	1	Calumenin	CALU		1	1	1	1	0	0	0	0	0	0	0	1	1	1	1	0	0	0	0	0	0	0	1	0	0	0	0	0	0	0	0	0	0	0	0	0	0	0	0	0	0	0
O43866	O43866	20	20	20	CD5 antigen-like	CD5L		1	20	20	20	17	19	15	16	16	18	17	18	16	19	17	18	12	18	19	17	18	16	18	19	16	20	19	17	19	16	16	18	16	18	17	16	16	18	18	16	15	13
O60610	O60610	2	2	2	Protein diaphanous homolog 1	DIAPH1		1	2	2	2	1	0	0	0	0	0	0	0	0	1	0	0	0	0	0	0	0	0	2	0	0	0	0	0	0	0	0	0	0	0	0	0	1	0	0	0	0	0
O75083	O75083	7	7	7	WD repeat-containing protein 1	WDR1		1	7	7	7	5	4	0	2	3	2	1	2	5	5	4	0	0	1	2	0	0	1	2	0	2	0	2	2	0	0	0	1	1	3	2	2	1	0	0	0	1	0
O75368	O75368	3	3	3	SH3 domain-binding glutamic acid-rich-like protein	SH3BGRL		1	3	3	3	3	3	0	2	2	1	0	0	2	3	3	0	0	0	0	0	0	2	3	1	0	0	0	0	0	0	0	0	1	1	0	0	0	0	0	0	0	0
O75558	O75558	1	1	1	Syntaxin-11	STX11		1	1	1	1	1	1	0	0	0	1	0	1	1	1	1	0	1	0	0	0	0	0	0	0	1	0	1	1	0	0	0	0	0	1	0	1	0	0	0	0	0	0
O75636	O75636	22	22	22	Ficolin-3	FCN3		1	22	22	22	13	12	15	18	17	9	11	13	13	16	16	18	16	18	13	16	18	16	17	16	19	21	20	17	16	14	20	15	15	15	19	15	19	16	20	17	18	15
O75882	O75882	2	2	2	Attractin	ATRN		1	2	2	2	0	0	2	1	0	1	0	0	1	0	0	1	0	0	1	0	1	1	1	0	0	0	1	0	0	1	1	0	0	0	0	0	0	1	1	0	0	0
O75915	O75915	1	1	1	PRA1 family protein 3	ARL6IP5		1	1	1	1	1	0	0	0	0	0	0	0	0	0	0	0	0	0	0	0	0	0	0	0	0	0	0	0	0	0	0	0	0	0	0	0	0	0	0	0	0	0
O75955	O75955	2	2	2	Flotillin-1	FLOT1		1	2	2	2	1	1	0	1	1	1	1	0	2	1	1	1	0	1	0	1	0	1	2	1	0	0	2	0	0	1	1	1	1	1	0	0	0	0	0	1	0	0
O94919	O94919	2	2	2	Endonuclease domain-containing 1 protein	ENDOD1		1	2	2	2	2	1	0	1	0	0	0	0	1	1	0	0	0	0	0	0	0	0	1	0	1	0	1	1	1	0	1	0	0	0	0	0	2	0	1	0	0	0
O95445	O95445	10	10	10	Apolipoprotein M	APOM		1	10	10	10	7	7	9	8	9	8	9	9	9	7	9	7	7	9	9	8	8	8	6	9	8	7	4	9	9	9	5	5	8	7	5	7	8	4	6	5	7	8
O95497	O95497	1	1	1	Pantetheinase	VNN1		1	1	1	1	0	0	1	0	1	1	1	0	0	1	1	1	1	0	0	0	1	1	0	1	0	0	1	0	0	1	0	0	0	0	0	1	0	0	0	0	0	0
O95810	O95810	13	13	13	Serum deprivation-response protein	SDPR		1	13	13	13	11	7	1	4	4	3	3	6	8	9	7	4	0	1	7	1	1	5	9	4	5	5	4	8	4	6	6	4	6	4	1	9	8	1	3	4	2	3
P00338	P00338	2	2	2	L-lactate dehydrogenase A chain	LDHA		1	2	2	2	1	0	0	1	0	0	1	1	0	2	0	0	0	0	0	0	0	1	2	0	0	0	0	0	0	0	0	0	0	2	0	0	0	0	0	0	0	0
P00352	P00352	2	2	2	Retinal dehydrogenase 1	ALDH1A1		1	2	2	2	0	1	0	1	1	0	0	0	1	0	1	0	0	0	0	0	0	2	2	2	0	0	0	0	0	0	0	0	1	0	0	0	0	0	0	0	0	0
P00441	P00441	1	1	1	Superoxide dismutase [Cu-Zn]	SOD1		1	1	1	1	1	1	0	0	0	0	0	0	0	1	1	0	0	0	0	0	0	0	0	1	1	0	0	0	0	0	0	0	0	0	0	0	0	0	0	0	0	0
P00450;CON__ENSEMBL:ENSBTAP00000031900	P00450	30;3	30;3	30;3	Ceruloplasmin	CP		2	30	30	30	16	16	23	21	22	18	16	14	24	12	17	21	13	14	20	21	25	26	20	22	19	15	18	20	9	18	18	11	16	20	8	16	13	14	16	8	13	11
P00451	P00451	6	6	6	Coagulation factor VIII;Factor VIIIa heavy chain, 200 kDa isoform;Factor VIIIa heavy chain, 92 kDa isoform;Factor VIII B chain;Factor VIIIa light chain	F8		1	6	6	6	1	4	3	2	1	4	1	2	5	1	3	2	0	0	0	1	0	0	3	4	0	0	1	0	1	0	0	2	3	2	3	2	0	0	1	1	0	0
P00488	P00488	17	17	17	Coagulation factor XIII A chain	F13A1		1	17	17	17	15	6	4	6	5	6	4	6	9	13	5	4	3	5	4	3	3	7	8	6	5	6	7	6	5	3	5	6	7	6	3	5	8	7	6	6	4	6
P00491	P00491	4	4	4	Purine nucleoside phosphorylase	PNP		1	4	4	4	1	0	0	3	1	0	0	1	3	2	2	0	0	0	0	0	0	1	3	2	0	0	0	0	0	0	0	0	1	0	0	0	0	0	0	0	0	0
P00492	P00492	2	2	2	Hypoxanthine-guanine phosphoribosyltransferase	HPRT1		1	2	2	2	2	1	0	1	1	0	0	1	1	0	1	0	0	0	0	0	0	0	0	0	0	0	0	0	0	0	0	0	0	0	0	0	0	0	0	0	0	0
P00558	P00558	10	10	8	Phosphoglycerate kinase 1	PGK1		1	10	10	8	9	6	3	4	7	5	3	4	5	10	8	0	0	1	4	1	0	4	9	4	1	1	2	2	0	1	1	2	4	7	3	2	3	1	0	1	1	0
P00734;CON__P00735	P00734	20;5	20;5	20;5	Prothrombin;Activation peptide fragment 1;Activation peptide fragment 2;Thrombin light chain;Thrombin heavy chain	F2		2	20	20	20	5	6	20	13	20	13	14	11	15	8	13	9	10	9	9	12	7	18	12	10	8	6	7	11	7	11	11	4	13	13	6	9	6	7	7	7	3	7
P00736	P00736	30	30	29	Complement C1r subcomponent;Complement C1r subcomponent heavy chain;Complement C1r subcomponent light chain	C1R		1	30	30	29	11	15	28	22	27	12	11	14	11	15	22	28	25	26	25	27	28	19	21	26	24	25	23	28	24	27	25	24	22	20	20	25	25	24	25	25	24	24
P00738	P00738	34	34	16	Haptoglobin;Haptoglobin alpha chain;Haptoglobin beta chain	HP		1	34	34	16	32	33	31	31	31	33	32	32	31	33	33	31	27	30	31	29	33	28	32	32	31	27	31	29	30	29	30	25	32	31	26	30	30	29	26	30	29	29
P00739	P00739	30	12	12	Haptoglobin-related protein	HPR		1	30	12	12	24	27	23	25	23	25	24	23	25	26	26	25	19	25	24	27	26	26	25	23	25	26	28	25	25	25	26	20	24	24	20	24	22	24	25	24	26	19
P00746	P00746	4	4	4	Complement factor D	CFD		1	4	4	4	0	0	0	0	0	0	0	0	0	0	3	0	0	0	0	0	0	3	3	2	0	0	0	0	0	0	0	0	3	3	0	1	0	0	0	0	0	0
P00747	P00747	16	16	16	Plasminogen;Plasmin heavy chain A;Activation peptide;Angiostatin;Plasmin heavy chain A, short form;Plasmin light chain B	PLG		1	16	16	16	7	6	12	6	12	5	9	7	10	6	13	8	3	8	10	6	8	11	9	6	7	5	6	7	9	8	7	6	10	8	4	6	8	3	2	3	3	11
P00748	P00748	14	14	14	Coagulation factor XII;Coagulation factor XIIa heavy chain;Beta-factor XIIa part 1;Coagulation factor XIIa light chain	F12		1	14	14	14	9	8	11	6	6	2	0	4	3	3	14	1	2	0	1	1	1	13	11	8	1	3	1	2	0	5	2	1	10	6	4	3	0	1	0	0	1	5
P00751	P00751	15	15	15	Complement factor B;Complement factor B Ba fragment;Complement factor B Bb fragment	CFB		1	15	15	15	5	8	13	9	13	5	10	7	11	5	10	8	1	6	9	9	8	11	9	12	4	4	3	9	0	6	11	2	10	5	2	10	1	2	2	1	0	1
P00915	P00915	5	5	5	Carbonic anhydrase 1	CA1		1	5	5	5	5	5	2	4	3	2	2	3	5	2	3	0	0	0	0	0	1	3	4	4	1	0	0	0	0	0	0	0	4	4	3	0	0	0	0	0	0	0
P00918	P00918	4	4	4	Carbonic anhydrase 2	CA2		1	4	4	4	4	3	1	3	4	2	0	1	4	3	3	0	0	0	0	0	0	3	3	2	0	0	0	0	0	0	0	0	3	3	1	0	0	0	1	0	0	0
P01008;CON__P41361	P01008	19;2	19;2	19;2	Antithrombin-III	SERPINC1		2	19	19	19	12	13	19	13	19	12	15	15	16	13	15	14	11	13	15	16	16	17	15	16	11	9	11	16	8	14	13	8	14	15	8	15	13	14	12	6	9	17
P01009;P20848	P01009	34;1	34;1	34;1	Alpha-1-antitrypsin;Short peptide from AAT	SERPINA1		2	34	34	34	26	26	32	22	29	28	28	28	28	23	27	24	24	26	27	30	29	29	29	28	20	23	21	26	20	28	23	22	26	27	24	21	23	23	23	17	22	29
P01011	P01011	13	13	13	Alpha-1-antichymotrypsin;Alpha-1-antichymotrypsin His-Pro-less	SERPINA3		1	13	13	13	9	9	10	9	10	9	9	8	10	11	9	10	7	8	8	8	10	11	11	10	7	6	9	10	8	7	8	8	9	8	9	9	7	7	6	5	6	9
P01019	P01019	11	11	11	Angiotensinogen;Angiotensin-1;Angiotensin-2;Angiotensin-3;Angiotensin-4;Angiotensin 1-9;Angiotensin 1-7;Angiotensin 1-5;Angiotensin 1-4	AGT		1	11	11	11	5	6	7	6	8	6	7	7	7	6	7	6	7	6	5	6	7	8	6	6	6	6	6	7	7	6	6	5	7	5	7	7	7	7	6	6	8	9
P01023	P01023	93	93	78	Alpha-2-macroglobulin	A2M		1	93	93	78	84	85	76	82	83	85	74	81	85	75	82	81	77	90	85	89	90	86	85	85	81	81	83	78	83	77	77	82	78	84	75	72	82	84	84	83	81	70
P01024;O95568	P01024	98;1	98;1	88;1	Complement C3;Complement C3 beta chain;C3-beta-c;Complement C3 alpha chain;C3a anaphylatoxin;Acylation stimulating protein;Complement C3b alpha chain;Complement C3c alpha chain fragment 1;Complement C3dg fragment;Complement C3g fragment;Complement C3d fragment;Complement C3f fragment;Complement C3c alpha chain fragment 2	C3		2	98	98	88	57	63	81	62	81	66	77	65	72	60	64	80	69	89	88	86	82	75	74	62	80	81	85	81	80	80	80	70	70	62	44	76	84	82	75	73	76	75
P01031;CON__Q1A7A4	P01031	10;1	10;1	10;1	Complement C5;Complement C5 beta chain;Complement C5 alpha chain;C5a anaphylatoxin;Complement C5 alpha chain	C5		2	10	10	10	4	4	8	5	3	4	1	4	3	4	6	7	3	7	7	6	9	5	3	2	5	7	7	7	3	3	6	4	5	3	2	4	5	6	8	5	2	8
P01042;CON__P01045-1;CON__Q2KJ62;CON__P01044-1	P01042	38;1;1;1	38;1;1;1	38;1;1;1	Kininogen-1;Kininogen-1 heavy chain;T-kinin;Bradykinin;Lysyl-bradykinin;Kininogen-1 light chain;Low molecular weight growth-promoting factor	KNG1		4	38	38	38	28	28	29	24	27	24	23	24	18	26	34	20	13	16	20	20	24	31	29	30	21	13	20	17	11	14	18	10	31	27	23	13	19	17	17	18	14	14
P01130	P01130	2	2	2	Low-density lipoprotein receptor	LDLR		1	2	2	2	0	0	2	0	1	1	1	1	1	0	0	0	0	0	1	2	0	1	1	0	0	0	1	0	0	0	0	0	0	0	0	1	0	0	0	0	0	1
P01344	P01344	1	1	1	Insulin-like growth factor II;Insulin-like growth factor II;Insulin-like growth factor II Ala-25 Del;Preptin	IGF2		1	1	1	1	0	0	1	0	0	0	0	0	0	0	1	0	0	0	0	0	0	1	1	0	0	0	0	0	0	0	0	0	0	0	0	0	0	0	0	0	0	0
P01591	P01591	12	12	12	Immunoglobulin J chain	IGJ		1	12	12	12	8	9	8	9	8	9	9	8	9	9	9	9	9	7	8	9	9	9	8	8	10	10	9	8	10	8	9	9	9	10	9	9	8	9	9	8	10	9
P01594;P01593	P01594;P01593	2;2	2;2	2;2	Ig kappa chain V-I region AU;Ig kappa chain V-I region AG		;	2	2	2	2	1	2	1	2	1	1	1	1	1	1	1	2	1	2	2	2	2	1	1	2	2	2	2	1	1	1	2	1	1	1	1	1	2	2	2	2	2	0
P04432;P01597	P04432;P01597	2;2	2;2	1;1	Ig kappa chain V-I region Daudi;Ig kappa chain V-I region DEE		;	2	2	2	1	1	2	1	2	1	1	1	2	1	2	1	1	2	2	1	2	2	1	1	2	2	2	2	1	2	2	2	1	1	2	2	1	2	2	1	2	2	1
P01599	P01599	3	3	2	Ig kappa chain V-I region Gal			1	3	3	2	1	2	1	1	2	2	2	2	2	2	1	2	1	2	2	2	2	2	2	3	2	3	2	3	3	2	3	3	2	3	1	1	2	3	2	2	3	1
P01601	P01601	1	1	1	Ig kappa chain V-I region HK101			1	1	1	1	0	1	0	1	0	0	0	0	0	1	1	0	0	0	1	1	0	0	1	1	1	1	0	1	1	0	1	1	1	1	1	0	1	1	1	1	1	0
P01602	P01602	3	2	2	Ig kappa chain V-I region HK102	IGKV1-5		1	3	2	2	1	2	1	2	1	2	1	1	1	1	1	1	0	2	1	0	1	1	1	2	2	2	2	1	1	1	0	1	1	1	1	1	1	2	2	0	2	0
P01619	P01619	6	6	3	Ig kappa chain V-III region B6			1	6	6	3	3	3	4	3	4	3	4	4	3	3	4	4	4	3	4	4	3	3	3	3	3	4	3	3	3	4	4	4	3	4	3	2	3	3	3	5	6	4
P01624;A0A0C4DH55	P01624;A0A0C4DH55	4;2	4;2	1;1	Ig kappa chain V-III region POM	IGKV3D-7	;	2	4	4	1	2	3	2	1	1	1	2	2	2	2	2	2	1	1	3	2	3	2	3	3	1	2	1	1	2	2	1	2	1	2	2	1	2	3	2	0	2	1
P01699	P01699	3	1	1	Ig lambda chain V-I region VOR			1	3	1	1	1	3	1	2	1	2	2	1	1	2	1	2	0	2	2	2	1	1	1	2	2	2	2	2	2	2	2	3	2	2	2	0	2	2	2	1	2	1
P01700	P01700	4	4	2	Ig lambda chain V-I region HA			1	4	4	2	2	4	2	2	2	1	2	2	2	3	2	2	1	2	2	2	2	2	3	2	2	3	2	2	3	2	2	4	2	2	3	1	2	2	2	2	3	2
P01701	P01701	4	4	4	Ig lambda chain V-I region NEW			1	4	4	4	2	3	4	2	3	2	2	2	2	3	3	3	2	2	3	4	3	3	3	4	3	3	2	2	4	4	3	3	2	2	3	3	1	3	3	2	2	2
P01703	P01703	2	2	2	Ig lambda chain V-I region NEWM			1	2	2	2	1	2	0	1	0	2	1	1	1	1	1	2	2	1	1	2	1	1	1	2	2	2	2	2	2	2	2	1	1	2	2	2	1	2	2	1	2	0
P01704	P01704	1	1	1	Ig lambda chain V-II region TOG			1	1	1	1	1	1	0	1	1	1	1	1	1	1	1	1	1	1	1	1	1	1	1	1	1	1	1	1	1	1	1	1	1	1	1	0	1	1	1	1	1	1
P01709	P01709	2	1	1	Ig lambda chain V-II region MGC			1	2	1	1	1	1	0	1	1	1	1	1	1	1	1	1	0	1	0	1	1	1	1	1	1	1	1	1	1	1	1	1	1	1	1	1	1	1	1	1	1	1
P01714	P01714	4	4	4	Ig lambda chain V-III region SH			1	4	4	4	0	3	1	0	1	0	1	2	1	0	1	1	0	0	1	1	1	1	1	1	1	0	0	2	1	1	1	0	0	2	1	1	0	1	1	0	3	0
P01715	P01715	1	1	1	Ig lambda chain V-IV region Bau			1	1	1	1	0	1	0	0	0	1	0	0	0	0	0	0	0	1	1	0	0	0	0	1	0	1	0	1	1	0	0	0	0	0	1	0	0	0	1	1	1	0
P01717;P01718	P01717	3;1	2;1	1;0	Ig lambda chain V-IV region Hil			2	3	2	1	2	3	2	3	3	1	2	3	1	1	2	3	1	3	2	2	3	2	1	2	2	2	1	3	3	2	2	2	2	3	3	3	3	3	2	2	2	1
P01721	P01721	2	2	2	Ig lambda chain V-VI region AR			1	2	2	2	1	2	1	2	2	1	1	2	1	2	2	2	0	1	2	1	2	2	0	1	2	0	2	1	1	2	2	1	0	2	2	0	2	2	1	0	2	0
P01743	P01743	2	1	1	Ig heavy chain V-I region HG3			1	2	1	1	1	2	2	2	1	1	1	2	2	2	2	1	0	2	2	2	2	1	1	1	2	2	2	1	1	2	2	2	2	2	2	2	1	1	1	2	2	0
P01762	P01762	3	1	1	Ig heavy chain V-III region TRO			1	3	1	1	2	2	2	2	2	2	2	2	2	2	2	2	2	2	2	2	2	2	2	2	2	2	2	2	2	2	2	2	2	2	2	2	2	2	2	2	3	2
P01763	P01763	3	1	1	Ig heavy chain V-III region WEA			1	3	1	1	2	3	2	2	2	2	2	2	2	2	2	2	2	2	2	2	2	2	2	2	2	2	2	3	2	2	2	3	2	2	2	2	2	3	2	2	2	2
P01764	P01764	4	4	2	Ig heavy chain V-III region 23	IGHV3-23		1	4	4	2	2	4	2	2	2	2	2	1	2	3	2	2	2	3	2	2	3	2	2	2	2	3	2	2	2	2	3	3	3	3	2	2	2	3	2	1	4	2
P01766	P01766	2	1	1	Ig heavy chain V-III region BRO			1	2	1	1	1	2	1	2	1	2	1	1	1	1	1	2	1	1	1	2	2	2	2	2	2	1	1	1	2	2	1	1	2	2	1	1	1	2	1	2	2	1
P01780	P01780	4	3	2	Ig heavy chain V-III region JON			1	4	3	2	4	4	3	3	3	4	3	3	3	4	3	4	2	3	4	4	4	4	4	4	4	4	4	3	3	3	3	3	4	4	4	3	4	4	3	3	3	4
P0DP04;P01782	P0DP04;P01782	3;3	2;2	2;2	Ig heavy chain V-III region DOB		;	2	3	2	2	2	3	2	2	2	3	2	2	3	2	2	2	2	3	3	3	2	2	1	2	3	2	2	3	2	2	2	2	3	2	2	1	2	3	2	3	3	1
P01817	P01817	2	2	2	Ig heavy chain V-II region MCE			1	2	2	2	0	1	0	0	0	0	2	0	0	0	0	1	0	0	0	0	0	0	0	0	1	1	0	0	1	0	0	0	0	0	0	0	1	0	1	0	2	0
P01833	P01833	16	16	16	Polymeric immunoglobulin receptor;Secretory component	PIGR		1	16	16	16	5	8	6	7	11	5	6	5	9	8	9	11	6	7	7	9	10	10	6	10	4	6	6	9	9	10	6	5	3	6	4	6	3	9	4	8	7	6
P01834	P01834	12	3	3	Ig kappa chain C region	IGKC		1	12	3	3	8	9	6	8	8	8	8	8	8	8	8	8	8	9	8	8	8	8	8	8	9	11	11	9	11	8	10	9	10	8	8	8	9	8	10	11	11	8
P01859	P01859	12	5	5	Ig gamma-2 chain C region	IGHG2		1	12	5	5	11	11	11	11	11	11	11	11	11	11	11	11	10	11	11	11	11	11	11	11	11	10	10	11	11	11	11	10	11	11	10	11	11	11	10	11	12	11
P01860	P01860	14	7	5	Ig gamma-3 chain C region	IGHG3		1	14	7	5	11	12	13	13	12	12	12	12	12	12	12	12	11	11	13	12	12	12	10	13	12	13	13	14	13	12	13	10	13	13	11	12	12	12	13	12	14	12
P01861	P01861	12	6	5	Ig gamma-4 chain C region	IGHG4		1	12	6	5	8	9	12	9	10	9	11	10	10	10	11	8	6	8	10	9	9	9	10	10	10	8	6	10	8	7	9	7	9	8	7	9	9	8	9	8	8	7
P01871	P01871	50	50	13	Ig mu chain C region	IGHM		1	50	50	13	27	34	25	30	27	27	29	28	28	28	27	29	25	34	25	28	32	27	30	28	36	37	31	29	36	31	34	37	36	35	32	27	28	37	35	34	37	24
P01876	P01876	20	20	10	Ig alpha-1 chain C region	IGHA1		1	20	20	10	13	14	13	17	14	14	14	14	13	13	15	16	13	17	16	17	15	15	17	16	18	16	16	16	18	13	18	18	16	18	15	15	16	14	15	18	18	15
P01903	P01903	2	2	2	HLA class II histocompatibility antigen, DR alpha chain	HLA-DRA		1	2	2	2	0	1	0	0	0	0	0	0	2	0	1	0	0	1	1	0	0	0	1	1	1	1	0	0	0	0	0	0	0	0	2	1	0	0	1	0	0	0
P02042;CON__Q3SX09;CON__P02070;P02100	P02042	14;2;1;1	7;0;0;0	7;0;0;0	Hemoglobin subunit delta	HBD		4	14	7	7	12	13	12	13	13	13	12	12	12	11	12	6	9	9	9	6	11	13	13	11	13	6	9	8	7	7	8	7	10	11	10	8	10	9	10	11	9	6
P02452	P02452	3	3	3	Collagen alpha-1(I) chain	COL1A1		1	3	3	3	2	3	1	3	2	3	2	2	3	1	3	3	1	0	2	3	3	0	3	3	2	2	2	0	1	1	0	1	2	2	1	0	1	2	2	1	2	0
P02549	P02549	106	106	106	Spectrin alpha chain, erythrocytic 1	SPTA1		1	106	106	106	47	49	26	66	77	60	57	36	79	33	71	60	43	57	40	35	54	80	84	77	83	68	62	70	73	55	51	49	61	60	37	29	81	53	86	55	61	27
P02647;CON__P15497	P02647	48;1	48;1	48;1	Apolipoprotein A-I;Proapolipoprotein A-I;Truncated apolipoprotein A-I	APOA1		2	48	48	48	34	34	38	38	39	35	37	36	38	37	38	39	38	42	44	38	42	35	37	36	37	41	41	42	39	42	35	37	38	38	33	36	43	46	42	40	43	39
P02649;CON__Q03247	P02649	44;4	44;4	44;4	Apolipoprotein E	APOE		2	44	44	44	34	25	35	31	32	32	39	32	31	24	32	25	27	30	28	32	31	32	33	31	31	25	31	36	27	32	33	25	35	31	26	27	25	31	29	30	25	31
P02652	P02652	9	9	9	Apolipoprotein A-II;Proapolipoprotein A-II;Truncated apolipoprotein A-II	APOA2		1	9	9	9	9	9	9	8	9	9	8	9	8	9	8	9	9	9	9	9	9	9	9	9	9	9	9	9	9	9	7	8	9	8	9	9	9	8	9	9	9	9
P02654	P02654	6	6	6	Apolipoprotein C-I;Truncated apolipoprotein C-I	APOC1		1	6	6	6	5	5	5	5	5	5	5	6	5	5	5	5	2	5	5	5	5	5	5	5	5	4	4	4	4	5	4	4	5	5	5	3	4	4	4	4	3	5
P02655	P02655	11	11	11	Apolipoprotein C-II;Proapolipoprotein C-II	APOC2		1	11	11	11	8	8	9	9	10	8	10	10	9	8	9	5	7	6	7	8	6	10	10	10	5	5	5	6	5	7	6	5	9	9	9	6	5	5	5	5	6	7
P02656	P02656	7	7	7	Apolipoprotein C-III	APOC3		1	7	7	7	7	7	7	7	7	7	7	7	7	5	7	5	6	4	6	7	6	7	7	6	5	4	6	7	7	7	7	4	7	7	7	7	4	5	5	3	4	7
P02671;CON__P02672	P02671	77;2	77;2	77;2	Fibrinogen alpha chain;Fibrinopeptide A;Fibrinogen alpha chain	FGA		2	77	77	77	56	54	54	52	52	56	57	58	52	54	58	48	40	65	53	61	50	52	64	56	59	65	64	53	53	61	68	59	60	49	46	50	56	68	66	67	52	49
P02675;CON__P02676	P02675	62;10	62;10	62;10	Fibrinogen beta chain;Fibrinopeptide B;Fibrinogen beta chain	FGB		2	62	62	62	49	46	44	44	43	45	45	46	44	45	41	43	34	57	43	49	47	44	50	45	49	55	53	54	50	50	57	52	51	41	42	40	53	52	57	55	52	45
P02679	P02679	43	43	43	Fibrinogen gamma chain	FGG		1	43	43	43	32	35	32	33	33	33	35	36	35	36	33	33	23	37	33	34	31	34	37	37	36	40	35	35	36	35	41	35	37	32	27	31	41	40	39	40	34	34
P02724	P02724	2	2	2	Glycophorin-A	GYPA		1	2	2	2	2	2	2	2	2	2	2	0	2	2	2	2	1	2	2	2	2	2	2	2	2	1	2	2	2	2	2	1	2	2	1	2	2	1	2	2	2	1
P02730	P02730	29	29	29	Band 3 anion transport protein	SLC4A1		1	29	29	29	21	21	19	24	25	23	23	23	24	17	23	22	19	23	20	24	22	23	27	25	24	21	23	24	24	23	21	23	24	24	20	19	24	24	26	23	25	17
P02741	P02741	2	2	2	C-reactive protein;C-reactive protein(1-205)	CRP		1	2	2	2	0	2	0	0	0	0	0	0	0	1	0	0	0	0	0	0	0	0	0	0	0	0	0	0	0	0	0	0	0	0	0	0	0	0	0	0	0	0
P02743	P02743	5	5	5	Serum amyloid P-component;Serum amyloid P-component(1-203)	APCS		1	5	5	5	2	4	5	5	5	5	5	3	4	4	4	3	1	4	4	3	3	3	3	4	3	3	5	3	5	4	3	2	5	2	1	2	2	4	2	2	1	2
P02745	P02745	5	5	5	Complement C1q subcomponent subunit A	C1QA		1	5	5	5	5	4	4	2	3	4	2	5	4	4	4	5	3	3	4	5	4	5	5	5	3	4	4	4	4	4	4	4	3	3	4	3	5	3	3	3	3	4
P02746	P02746	10	10	10	Complement C1q subcomponent subunit B	C1QB		1	10	10	10	7	7	7	6	7	7	6	8	7	5	7	6	6	8	5	8	5	7	8	9	6	7	7	7	9	7	8	7	8	7	8	7	9	9	10	8	9	6
P02747	P02747	5	5	5	Complement C1q subcomponent subunit C	C1QC		1	5	5	5	5	5	4	5	4	5	5	4	4	4	4	4	3	5	4	5	5	5	4	5	5	5	5	5	5	5	4	5	5	4	4	3	5	4	5	4	5	3
P02748;CON__Q3MHN2	P02748	5;1	5;1	5;1	Complement component C9;Complement component C9a;Complement component C9b	C9		2	5	5	5	1	0	3	1	1	0	2	0	2	2	1	2	1	2	2	2	1	3	3	3	2	2	1	1	2	1	2	3	1	2	1	1	2	4	2	3	3	0
P02749;CON__P17690	P02749	16;1	16;1	16;1	Beta-2-glycoprotein 1	APOH		2	16	16	16	12	9	13	10	15	13	12	13	13	12	12	11	11	2	15	11	10	12	11	13	14	12	11	14	8	13	12	7	12	12	8	13	12	11	9	11	10	10
P02750	P02750	6	6	6	Leucine-rich alpha-2-glycoprotein	LRG1		1	6	6	6	2	6	5	3	6	5	2	3	4	6	2	2	4	1	4	3	4	6	5	6	1	0	1	3	1	0	4	1	3	5	0	5	2	1	0	1	1	0
P02751	P02751	91	91	91	Fibronectin;Anastellin;Ugl-Y1;Ugl-Y2;Ugl-Y3	FN1		1	91	91	91	77	71	61	69	70	79	77	67	73	61	72	62	21	69	63	72	67	69	73	67	69	58	64	52	66	72	67	65	64	70	66	61	69	75	78	73	67	48
P02753	P02753	5	5	5	Retinol-binding protein 4;Plasma retinol-binding protein(1-182);Plasma retinol-binding protein(1-181);Plasma retinol-binding protein(1-179);Plasma retinol-binding protein(1-176)	RBP4		1	5	5	5	1	0	5	3	5	2	3	1	2	1	1	1	1	0	2	3	2	4	5	4	0	1	0	1	0	1	1	0	3	1	1	3	0	1	0	0	1	1
P02760	P02760	10	10	10	Protein AMBP;Alpha-1-microglobulin;Inter-alpha-trypsin inhibitor light chain;Trypstatin	AMBP		1	10	10	10	5	7	7	6	8	6	6	5	8	8	6	5	5	8	8	10	8	8	6	7	8	8	7	8	6	6	7	4	4	8	4	7	7	4	5	4	5	3
P02763	P02763	10	10	7	Alpha-1-acid glycoprotein 1	ORM1		1	10	10	7	7	8	10	8	8	8	7	6	9	7	7	8	5	6	7	7	6	9	8	9	4	5	4	7	5	6	6	4	8	8	3	6	5	5	4	4	4	5
P02765	P02765	9	9	9	Alpha-2-HS-glycoprotein;Alpha-2-HS-glycoprotein chain A;Alpha-2-HS-glycoprotein chain B	AHSG		1	9	9	9	9	6	9	8	8	9	9	8	8	4	8	7	7	7	8	8	6	7	8	8	9	7	5	8	6	8	7	4	9	8	7	8	4	5	6	4	3	7
P02766	P02766	11	11	11	Transthyretin	TTR		1	11	11	11	10	7	11	11	11	10	10	7	11	7	10	9	11	8	11	9	10	10	10	10	8	8	9	10	8	10	9	8	8	10	7	8	10	9	9	9	8	11
P02774;CON__Q3MHN5;CON__ENSEMBL:ENSBTAP00000018229	P02774	27;4;4	27;4;4	27;4;4	Vitamin D-binding protein	GC		3	27	27	27	16	13	21	17	23	20	22	17	22	15	20	18	12	13	20	17	18	19	19	17	17	13	16	12	13	15	16	12	18	17	7	17	16	11	16	11	12	16
P02775	P02775	6	6	6	Platelet basic protein;Connective tissue-activating peptide III;TC-2;Connective tissue-activating peptide III(1-81);Beta-thromboglobulin;Neutrophil-activating peptide 2(74);Neutrophil-activating peptide 2(73);Neutrophil-activating peptide 2;TC-1;Neutrophil-activating peptide 2(1-66);Neutrophil-activating peptide 2(1-63)	PPBP		1	6	6	6	5	5	6	4	5	5	5	5	5	6	6	3	1	4	5	2	2	5	6	5	5	2	4	5	2	5	5	3	4	5	4	4	5	3	3	4	1	2
P02776	P02776	6	6	4	Platelet factor 4;Platelet factor 4, short form	PF4		1	6	6	4	5	3	3	3	3	5	3	2	5	4	4	4	1	4	6	2	1	2	6	4	4	3	3	3	3	4	3	3	5	3	1	4	4	3	2	3	1	4
P02786	P02786	8	8	8	Transferrin receptor protein 1;Transferrin receptor protein 1, serum form	TFRC		1	8	8	8	3	5	3	5	5	5	2	5	6	6	6	4	3	0	3	7	5	6	7	2	6	3	7	4	0	2	4	1	6	2	6	2	0	4	5	3	2	0
P02787;CON__Q2HJF0;CON__Q29443;CON__Q0IIK2	P02787	50;2;2;2	50;2;2;2	50;2;2;2	Serotransferrin	TF		4	50	50	50	37	35	47	41	46	41	45	41	42	38	43	35	34	42	42	38	39	43	45	42	33	34	38	39	30	36	40	33	41	40	30	37	31	30	32	30	25	29
P02788	P02788	2	2	2	Lactotransferrin;Lactoferricin-H;Kaliocin-1;Lactoferroxin-A;Lactoferroxin-B;Lactoferroxin-C	LTF		1	2	2	2	0	1	0	0	0	0	0	0	0	0	0	0	0	0	0	0	0	0	0	2	0	0	0	0	0	0	0	0	0	0	0	1	0	0	0	0	0	0
P02790	P02790	17	17	17	Hemopexin	HPX		1	17	17	17	10	12	16	12	14	13	15	13	15	11	16	10	7	11	15	13	15	16	15	16	10	8	7	12	7	11	13	6	12	10	10	11	9	8	9	6	8	8
P02810	P02810	2	2	2	Salivary acidic proline-rich phosphoprotein 1/2;Salivary acidic proline-rich phosphoprotein 1/2;Salivary acidic proline-rich phosphoprotein 3/4;Peptide P-C	PRH1		1	2	2	2	0	0	0	0	0	0	0	0	0	0	0	0	0	0	0	0	0	0	0	0	0	0	0	0	0	0	0	0	0	0	0	2	0	0	0	0	0	0
P02814	P02814	2	2	2	Submaxillary gland androgen-regulated protein 3B;Peptide P-A;Peptide D1A	SMR3B		1	2	2	2	0	0	0	0	0	0	0	0	0	0	0	2	0	0	0	0	0	0	0	0	0	0	0	0	0	0	0	0	0	0	0	2	0	0	0	0	0	0
P03950	P03950	2	2	2	Angiogenin	ANG		1	2	2	2	0	2	1	1	1	0	1	0	2	2	2	0	0	0	0	0	0	1	0	1	0	1	0	0	0	0	0	0	0	0	0	0	0	0	1	0	0	0
P03951	P03951	25	24	24	Coagulation factor XI;Coagulation factor XIa heavy chain;Coagulation factor XIa light chain	F11		1	25	24	24	20	17	23	18	18	16	5	14	3	15	24	13	1	1	7	11	5	24	17	20	6	1	10	3	0	3	0	1	20	15	7	1	6	4	3	6	3	0
P03952	P03952	31	31	30	Plasma kallikrein;Plasma kallikrein heavy chain;Plasma kallikrein light chain	KLKB1		1	31	31	30	26	24	26	14	21	9	5	11	2	22	30	16	0	2	12	2	14	26	24	26	7	1	6	8	1	8	2	4	23	22	14	1	2	4	2	5	8	6
P04003;CON__Q28065	P04003	44;1	44;1	44;1	C4b-binding protein alpha chain	C4BPA		2	44	44	44	32	32	32	30	33	32	36	32	35	37	35	35	32	36	38	36	37	33	34	31	36	36	36	41	33	38	36	32	36	32	31	36	35	37	38	35	37	29
P04004;CON__Q3ZBS7	P04004	12;2	12;2	12;2	Vitronectin;Vitronectin V65 subunit;Vitronectin V10 subunit;Somatomedin-B	VTN		2	12	12	12	7	5	8	6	6	7	7	7	8	7	9	8	8	8	9	9	7	7	8	7	8	8	7	8	8	7	8	8	7	6	4	8	8	8	7	9	8	11
P04040	P04040	20	20	20	Catalase	CAT		1	20	20	20	15	12	12	15	19	17	16	13	18	13	15	4	1	3	7	4	3	20	19	17	4	4	2	5	4	2	3	0	14	14	13	2	4	1	4	0	2	2
P04075	P04075	10	10	10	Fructose-bisphosphate aldolase A	ALDOA		1	10	10	10	8	4	1	5	3	3	1	2	6	8	9	1	0	0	3	2	2	5	8	5	2	2	2	1	0	2	2	0	2	4	3	1	5	2	3	3	0	1
P04083	P04083	2	2	2	Annexin A1	ANXA1		1	2	2	2	0	1	1	0	1	0	0	0	1	1	2	0	0	0	0	1	0	2	1	1	0	0	0	0	0	0	0	0	0	1	0	0	0	0	0	0	0	0
P04114	P04114	398	398	393	Apolipoprotein B-100;Apolipoprotein B-48	APOB		1	398	398	393	327	259	332	294	316	297	327	329	283	265	313	331	312	345	335	336	328	287	287	306	351	352	336	372	345	349	344	317	329	284	296	329	348	357	344	352	338	339
P04179	P04179	4	4	4	Superoxide dismutase [Mn], mitochondrial	SOD2		1	4	4	4	3	1	0	0	2	1	1	0	2	3	1	1	0	1	2	1	1	1	2	1	2	0	2	1	0	0	0	1	1	1	0	1	2	1	0	1	0	1
P04180	P04180	4	4	4	Phosphatidylcholine-sterol acyltransferase	LCAT		1	4	4	4	1	0	4	1	3	0	3	3	1	0	0	3	3	3	3	2	1	1	0	0	2	1	0	3	3	1	3	1	0	0	0	2	0	2	1	1	0	3
P04196	P04196	22	22	22	Histidine-rich glycoprotein	HRG		1	22	22	22	15	14	20	14	17	14	16	18	14	17	21	16	8	11	16	15	13	22	20	19	12	9	14	12	12	14	9	10	20	19	15	11	14	15	13	12	9	9
P04211	P04211	2	2	1	Ig lambda chain V region 4A			1	2	2	1	1	1	1	1	1	1	1	1	1	1	1	1	0	1	1	1	1	1	1	1	1	1	1	1	1	1	1	1	1	1	1	1	1	1	1	1	1	1
P04217;CON__Q2KJF1	P04217	14;1	14;1	14;1	Alpha-1B-glycoprotein	A1BG		2	14	14	14	12	10	10	10	11	13	11	11	10	9	11	10	7	8	12	8	9	12	12	11	9	8	7	8	6	8	11	6	10	13	7	10	7	7	8	5	4	7
P04264;CON__P04264;CON__Q6IFZ6;CON__Q7Z794;Q7Z794;CON__Q9R0H5	P04264;CON__P04264	36;35;3;2;2;1	33;32;1;0;0;0	24;23;0;0;0;0	Keratin, type II cytoskeletal 1	KRT1	;	6	36	33	24	21	24	26	16	13	1	14	1	21	3	1	12	20	30	2	7	3	26	3	3	23	15	2	11	17	12	6	13	17	16	11	10	9	3	5	6	2	18
P04275	P04275	123	123	123	von Willebrand factor;von Willebrand antigen 2	VWF		1	123	123	123	110	103	108	106	99	103	101	106	108	104	101	101	38	101	85	107	86	104	114	114	105	92	94	61	98	69	85	99	112	104	104	93	90	94	100	99	85	84
P04278	P04278	4	4	4	Sex hormone-binding globulin	SHBG		1	4	4	4	0	0	0	0	0	0	0	0	0	0	0	0	1	3	2	4	1	1	1	1	2	2	1	3	1	0	3	4	1	0	0	1	3	0	1	1	3	3
P04406;O14556	P04406	11;1	11;1	11;1	Glyceraldehyde-3-phosphate dehydrogenase	GAPDH		2	11	11	11	10	7	4	5	9	6	5	8	8	10	10	3	2	3	6	6	2	11	11	9	5	4	3	4	4	3	3	4	8	7	2	3	8	3	5	5	2	3
P04430	P04430	2	2	2	Ig kappa chain V-I region BAN			1	2	2	2	0	2	1	2	1	0	2	1	1	2	1	2	1	1	1	2	2	1	1	2	0	1	0	1	2	2	2	2	0	2	2	1	2	2	2	2	2	0
P04439	P04439	7	3	1	HLA class I histocompatibility antigen, A-3 alpha chain	HLA-A		1	7	3	1	2	5	2	3	3	3	4	4	4	4	5	4	1	4	1	3	3	3	3	6	4	5	3	3	3	4	2	2	4	4	4	2	4	0	4	2	1	0
P04632	P04632	4	4	4	Calpain small subunit 1	CAPNS1		1	4	4	4	2	0	0	0	2	0	1	1	0	2	2	0	0	0	1	0	0	2	1	2	0	0	0	0	0	0	0	0	0	0	0	0	1	1	0	0	0	0
P04792	P04792	3	3	3	Heat shock protein beta-1	HSPB1		1	3	3	3	3	3	0	1	2	3	2	2	2	3	3	0	0	1	2	0	1	1	2	0	2	2	1	2	0	1	2	2	3	2	0	2	2	0	1	1	0	0
P04899;P11488;P63096;P19087;P09471;A8MTJ3;P38405;P63092;Q5JWF2	P04899	6;1;1;1;1;1;1;1;1	6;1;1;1;1;1;1;1;1	5;0;0;0;0;0;0;0;0	Guanine nucleotide-binding protein G(i) subunit alpha-2	GNAI2		9	6	6	5	5	6	2	3	4	3	3	3	4	4	5	3	1	2	3	2	4	4	4	2	4	2	3	2	2	2	2	3	3	3	3	2	4	3	3	2	2	2
P04921	P04921	1	1	1	Glycophorin-C	GYPC		1	1	1	1	1	1	0	1	1	1	1	0	1	1	1	1	1	1	1	1	1	1	1	1	1	1	1	1	0	1	0	1	1	1	1	0	1	0	1	1	1	0
P05067	P05067	1	1	1	Amyloid beta A4 protein;N-APP;Soluble APP-alpha;Soluble APP-beta;C99;Beta-amyloid protein 42;Beta-amyloid protein 40;C83;P3(42);P3(40);C80;Gamma-secretase C-terminal fragment 59;Gamma-secretase C-terminal fragment 57;Gamma-secretase C-terminal fragment 50;C31	APP		1	1	1	1	1	1	0	0	0	1	0	0	0	1	0	0	0	0	0	0	0	0	1	0	0	0	0	0	0	0	0	0	0	0	0	0	0	0	0	0	0	0
P05090	P05090	11	11	11	Apolipoprotein D	APOD		1	11	11	11	9	6	9	9	9	7	11	9	8	6	9	9	10	8	10	9	8	8	7	8	10	8	10	10	9	8	7	8	10	7	8	9	8	10	9	9	9	10
P05106	P05106	26	26	26	Integrin beta-3	ITGB3		1	26	26	26	21	18	8	13	12	14	13	12	17	20	15	15	2	11	18	12	11	11	20	13	15	12	18	17	7	15	12	9	16	13	6	14	22	14	13	13	10	13
P05107	P05107	6	6	6	Integrin beta-2	ITGB2		1	6	6	6	1	6	0	2	0	1	1	2	2	1	3	0	0	0	0	1	2	1	1	1	0	0	1	0	0	0	0	0	0	2	1	0	0	0	0	1	0	0
P05109	P05109	4	4	4	Protein S100-A8;Protein S100-A8, N-terminally processed	S100A8		1	4	4	4	1	2	1	1	1	1	1	0	1	1	2	0	1	0	0	0	0	2	2	4	0	0	0	0	0	0	1	0	0	1	1	1	0	0	0	0	0	0
P12236;P12235;P05141;Q9H0C2	P12236;P12235;P05141;Q9H0C2	1;1;1;1	1;1;1;1	1;1;1;1	ADP/ATP translocase 3;ADP/ATP translocase 3, N-terminally processed;ADP/ATP translocase 1;ADP/ATP translocase 2;ADP/ATP translocase 2, N-terminally processed;ADP/ATP translocase 4;ADP/ATP translocase 4, N-terminally processed	SLC25A6;SLC25A4;SLC25A5;SLC25A31	;;;	4	1	1	1	1	0	0	0	0	0	0	0	0	1	0	0	0	0	0	0	0	0	1	0	0	0	0	0	0	0	0	0	0	0	0	0	1	0	0	0	0	0
P05155;CON__P50448	P05155	14;1	14;1	14;1	Plasma protease C1 inhibitor	SERPING1		2	14	14	14	7	10	14	10	14	13	11	10	12	7	11	11	9	7	9	10	10	12	12	12	9	8	10	7	9	11	10	10	10	11	8	10	8	8	8	8	10	9
P05156	P05156	2	2	2	Complement factor I;Complement factor I heavy chain;Complement factor I light chain	CFI		1	2	2	2	1	0	2	1	2	1	0	1	2	1	1	0	1	0	0	1	1	2	1	1	0	1	0	0	0	0	1	0	1	0	0	0	1	0	1	0	0	0
P05160;CON__Q2TBQ1	P05160	11;1	11;1	11;1	Coagulation factor XIII B chain	F13B		2	11	11	11	8	7	5	7	7	6	3	3	7	7	4	5	1	1	3	5	6	5	5	2	2	1	5	3	2	2	2	5	4	8	1	1	2	3	5	5	3	5
P05164	P05164	2	2	2	Myeloperoxidase;Myeloperoxidase;89 kDa myeloperoxidase;84 kDa myeloperoxidase;Myeloperoxidase light chain;Myeloperoxidase heavy chain	MPO		1	2	2	2	0	0	0	0	0	0	0	0	0	0	2	0	0	0	0	0	0	0	0	0	0	0	0	0	0	0	0	0	0	0	0	0	0	0	0	0	0	0
P05452	P05452	1	1	1	Tetranectin	CLEC3B		1	1	1	1	0	1	1	0	1	1	1	0	1	0	0	0	0	0	0	0	0	1	0	0	0	0	0	0	0	0	0	0	1	1	0	0	0	0	0	0	0	0
P30447;P05534	P30447;P05534	8;8	8;8	2;2	HLA class I histocompatibility antigen, A-23 alpha chain;HLA class I histocompatibility antigen, A-24 alpha chain	HLA-A	;	2	8	8	2	5	2	3	2	3	2	3	4	3	3	5	3	1	7	1	2	3	3	1	3	3	3	2	1	2	6	2	3	3	2	3	2	2	0	3	2	1	0
P05546	P05546	7	7	7	Heparin cofactor 2	SERPIND1		1	7	7	7	1	1	7	2	6	0	4	1	4	0	3	4	1	4	2	3	4	5	3	1	2	2	1	1	0	1	3	2	3	1	0	3	2	1	0	1	0	0
P05556	P05556	11	11	11	Integrin beta-1	ITGB1		1	11	11	11	9	7	3	5	5	7	2	4	7	9	6	4	0	3	7	3	1	1	4	3	5	1	4	4	5	3	2	3	4	4	3	4	6	2	3	3	3	3
P12931;P06241;P07947;P06239;P07948;P08631	P12931;P06241;P07947;P06239;P07948;P08631	2;2;2;1;1;1	2;2;2;1;1;1	2;2;2;1;1;1	Proto-oncogene tyrosine-protein kinase Src;Tyrosine-protein kinase Fyn;Tyrosine-protein kinase Yes;Tyrosine-protein kinase Lck;Tyrosine-protein kinase Lyn;Tyrosine-protein kinase HCK	SRC;FYN;YES1;LCK;LYN;HCK	;;;;;	6	2	2	2	2	1	0	0	0	1	0	0	2	2	2	0	0	0	2	0	1	0	2	1	0	0	1	1	0	0	0	1	1	0	0	1	1	0	0	1	0	0
P06276	P06276	2	2	2	Cholinesterase	BCHE		1	2	2	2	0	2	1	0	1	2	1	1	1	1	2	0	0	0	1	1	2	1	1	1	0	1	0	0	0	0	0	0	1	2	2	0	1	1	0	0	0	0
P06310;A0A075B6S6	P06310;A0A075B6S6	3;2	2;1	2;1	Ig kappa chain V-II region RPMI 6410	IGKV2D-30	;	2	3	2	2	1	3	1	2	1	1	1	2	1	2	1	3	1	2	1	1	3	2	1	1	2	2	2	2	1	3	3	3	1	3	3	1	2	2	1	2	3	1
P06312	P06312	4	4	4	Ig kappa chain V-IV region	IGKV4-1		1	4	4	4	3	4	3	2	3	3	3	3	3	4	2	4	1	2	3	3	3	3	3	3	3	3	4	3	3	4	3	3	2	4	2	3	3	3	3	3	4	0
P06331;P0DP08;P0DP06;A0A0C4DH41;P01825;P01824;A0A075B6R2;P0DP07;A0A087WSY4	P06331;P0DP08;P0DP06;A0A0C4DH41;P01825;P01824	4;3;3;3;3;3;1;1;1	4;3;3;3;3;3;1;1;1	4;3;3;3;3;3;1;1;1	Ig heavy chain V-II region ARH-77;Ig heavy chain V-II region NEWM;Ig heavy chain V-II region WAH	IGHV4-61	;;;;;	9	4	4	4	1	3	1	1	1	1	1	1	1	2	1	2	1	4	1	2	2	1	1	1	3	4	2	2	2	1	3	3	2	2	2	1	1	3	1	3	3	1
P06396;CON__Q3SX14	P06396;CON__Q3SX14	21;12	21;12	21;12	Gelsolin	GSN	;	2	21	21	21	14	12	11	11	13	7	9	12	15	18	16	8	3	8	16	7	7	12	18	13	9	11	13	11	6	9	8	6	14	11	5	10	18	9	12	7	4	4
P06576	P06576	6	6	6	ATP synthase subunit beta, mitochondrial	ATP5B		1	6	6	6	6	0	0	0	1	1	0	0	2	5	2	0	0	0	2	0	0	0	1	0	0	0	0	0	0	1	0	0	1	1	0	2	3	0	0	0	0	0
P06702	P06702	6	6	6	Protein S100-A9	S100A9		1	6	6	6	3	6	4	3	3	5	2	3	5	2	3	1	0	0	1	3	2	5	5	6	1	2	1	0	1	1	2	2	1	3	2	1	1	2	0	1	1	0
P06727;CON__Q32PJ2	P06727	33;2	33;2	33;2	Apolipoprotein A-IV	APOA4		2	33	33	33	24	22	31	19	30	27	30	25	27	15	28	28	26	28	30	27	30	29	27	24	26	25	26	29	27	32	24	28	28	26	23	26	23	26	26	27	23	29
P06733;P13929;P09104	P06733	11;1;1	11;1;1	11;1;1	Alpha-enolase	ENO1		3	11	11	11	9	6	1	1	2	2	2	2	7	7	8	2	0	0	2	1	1	6	7	5	1	0	1	1	1	2	0	1	3	5	1	1	4	2	0	0	1	1
P06744	P06744	1	1	1	Glucose-6-phosphate isomerase	GPI		1	1	1	1	1	0	0	0	0	0	0	0	1	1	0	0	0	0	0	0	0	0	1	1	0	0	0	0	0	0	0	0	0	0	0	0	0	0	0	0	0	0
P06753	P06753	15	7	7	Tropomyosin alpha-3 chain	TPM3		1	15	7	7	13	12	3	11	10	12	8	8	11	13	10	4	4	5	12	7	2	9	12	11	7	6	10	9	6	10	9	5	10	12	4	9	9	7	7	5	6	6
P07195	P07195	5	5	5	L-lactate dehydrogenase B chain	LDHB		1	5	5	5	5	3	0	4	3	3	1	1	5	4	4	0	0	0	0	0	0	5	5	2	1	0	0	1	0	1	0	0	3	3	0	1	1	0	1	2	0	0
P07203	P07203	2	2	2	Glutathione peroxidase 1	GPX1		1	2	2	2	1	0	0	0	1	0	0	0	0	1	1	0	0	0	0	0	0	0	1	0	0	0	0	0	0	0	0	0	0	0	0	1	1	0	0	1	0	0
P07225;CON__P07224	P07225	26;2	26;2	26;2	Vitamin K-dependent protein S	PROS1		2	26	26	26	24	23	21	22	23	22	23	23	23	22	22	23	20	25	26	26	24	26	23	23	25	24	26	24	25	26	24	23	24	19	19	23	24	23	26	23	24	24
P07237	P07237	10	10	10	Protein disulfide-isomerase	P4HB		1	10	10	10	8	5	2	2	4	8	1	4	4	5	4	4	0	2	1	0	0	4	3	6	3	0	2	1	1	4	1	1	4	4	1	2	2	0	1	1	0	0
P07355;A6NMY6	P07355;A6NMY6	2;1	2;1	2;1	Annexin A2;Putative annexin A2-like protein	ANXA2;ANXA2P2	;	2	2	2	2	1	1	0	1	0	1	0	0	1	0	1	1	0	0	0	1	1	0	0	0	1	0	0	0	0	0	0	0	0	1	1	0	0	0	0	0	0	1
P07358	P07358	3	3	3	Complement component C8 beta chain	C8B		1	3	3	3	0	0	2	0	2	0	1	0	1	1	1	1	1	2	1	1	2	2	1	0	1	1	1	0	1	1	1	0	0	0	0	1	0	1	1	0	0	0
P07359	P07359	10	10	10	Platelet glycoprotein Ib alpha chain;Glycocalicin	GP1BA		1	10	10	10	8	7	3	3	3	8	6	4	6	6	6	2	2	3	6	3	3	6	6	4	7	2	4	5	3	5	4	2	4	6	3	4	8	2	3	4	2	1
P07360	P07360	2	2	2	Complement component C8 gamma chain	C8G		1	2	2	2	0	0	1	0	1	0	1	0	0	0	1	1	1	1	0	0	1	0	0	0	1	0	1	0	0	1	1	0	0	0	0	1	0	0	0	0	0	0
P07437;Q9BUF5;A6NNZ2	P07437	17;4;3	15;2;1	4;0;0	Tubulin beta chain	TUBB		3	17	15	4	15	7	4	2	4	6	4	4	8	13	7	5	1	2	8	4	1	3	12	6	7	11	11	9	6	8	12	2	8	1	2	9	13	6	13	8	8	2
P07737;CON__P02584	P07737	8;3	8;3	8;3	Profilin-1	PFN1		2	8	8	8	8	6	3	5	4	6	3	5	6	6	5	2	1	1	4	2	1	4	5	5	2	3	3	2	2	2	2	2	5	5	1	3	4	2	2	2	2	1
P07738	P07738	2	2	2	Bisphosphoglycerate mutase	BPGM		1	2	2	2	1	0	0	1	2	1	1	1	2	1	0	0	0	0	0	0	0	2	2	1	0	0	0	0	0	0	0	0	0	1	0	0	0	0	0	0	0	0
P07900;Q14568;Q58FF8	P07900	7;2;2	4;0;0	4;0;0	Heat shock protein HSP 90-alpha	HSP90AA1		3	7	4	4	7	4	0	3	3	2	1	3	3	6	4	0	0	0	1	0	0	5	5	3	1	1	1	0	2	1	0	0	1	2	1	2	2	2	0	1	0	1
P07942	P07942	2	2	2	Laminin subunit beta-1	LAMB1		1	2	2	2	0	0	0	0	0	0	0	0	1	1	1	0	0	0	2	0	1	0	2	2	1	1	0	0	0	0	0	1	1	0	0	0	0	0	1	1	0	0
P07988	P07988	1	1	1	Pulmonary surfactant-associated protein B	SFTPB		1	1	1	1	0	0	0	0	0	0	0	0	0	0	0	0	0	0	0	0	0	0	0	0	0	0	0	0	1	0	0	0	0	0	0	0	0	0	0	0	0	1
P07996;CON__Q28194	P07996;CON__Q28194	30;20	30;20	29;20	Thrombospondin-1	THBS1	;	2	30	30	29	25	19	3	6	10	8	5	12	12	26	11	9	3	17	23	10	9	5	21	10	10	10	17	11	8	12	14	8	16	9	5	14	23	13	15	11	4	11
P08123	P08123	1	1	1	Collagen alpha-2(I) chain	COL1A2		1	1	1	1	0	0	0	1	1	1	1	1	1	0	1	1	0	0	0	0	1	0	1	0	0	1	1	0	0	0	0	0	0	0	0	0	0	0	1	1	0	0
P08238;Q58FF7	P08238	8;1	6;1	3;1	Heat shock protein HSP 90-beta	HSP90AB1		2	8	6	3	6	5	0	2	4	1	2	2	2	5	3	0	0	0	2	0	0	2	4	1	1	1	2	0	2	0	0	0	0	1	1	2	3	2	0	2	0	1
P08473	P08473	3	3	3	Neprilysin	MME		1	3	3	3	0	0	3	1	3	1	0	0	1	0	0	0	0	0	0	1	0	0	0	0	0	0	0	0	0	0	0	0	0	0	0	0	0	0	0	0	0	0
P08514	P08514	36	36	36	Integrin alpha-IIb;Integrin alpha-IIb heavy chain;Integrin alpha-IIb light chain, form 1;Integrin alpha-IIb light chain, form 2	ITGA2B		1	36	36	36	34	29	11	22	18	24	17	20	25	27	23	18	9	21	25	15	15	16	28	19	24	20	27	28	16	23	24	14	21	14	10	24	28	22	22	20	14	13
P08519;Q16609	P08519	48;1	48;1	48;1	Apolipoprotein(a)	LPA		2	48	48	48	23	22	24	29	22	35	38	29	33	24	36	16	11	10	23	40	23	21	22	35	40	40	40	43	38	30	4	29	39	30	8	15	20	40	44	40	40	12
P08567	P08567	5	5	5	Pleckstrin	PLEK		1	5	5	5	4	2	0	1	2	3	2	2	3	4	4	0	0	1	1	0	0	3	4	2	3	2	1	2	0	1	0	0	2	2	0	2	3	0	3	2	0	0
P08575	P08575	5	5	5	Receptor-type tyrosine-protein phosphatase C	PTPRC		1	5	5	5	3	5	1	3	3	4	1	4	5	3	5	2	1	1	1	1	3	3	3	4	1	1	2	0	1	1	0	0	1	2	1	2	1	0	0	0	1	1
P08603	P08603	50	50	45	Complement factor H	CFH		1	50	50	45	37	42	40	34	36	39	30	34	35	30	31	40	17	30	37	37	39	34	31	30	33	31	36	35	29	28	32	32	29	28	19	28	32	34	33	29	23	24
P08637	P08637	1	1	1	Low affinity immunoglobulin gamma Fc region receptor III-A	FCGR3A		1	1	1	1	0	1	0	1	1	1	0	0	0	0	1	0	0	0	0	0	0	0	0	0	0	0	0	0	0	0	0	0	0	0	0	0	0	1	0	0	0	0
P08697;CON__P28800	P08697	14;1	14;1	14;1	Alpha-2-antiplasmin	SERPINF2		2	14	14	14	5	7	11	9	7	8	8	7	8	5	5	5	5	5	6	7	5	8	8	7	7	5	4	5	3	6	7	5	6	6	1	6	5	3	4	4	2	8
P08758	P08758	2	2	2	Annexin A5	ANXA5		1	2	2	2	1	0	0	0	2	0	0	0	1	2	2	0	0	0	0	0	0	0	2	1	0	0	0	0	0	0	0	0	0	1	1	0	0	0	0	0	0	0
P09172	P09172	2	2	2	Dopamine beta-hydroxylase;Soluble dopamine beta-hydroxylase	DBH		1	2	2	2	0	1	0	0	0	0	0	0	0	0	0	1	0	0	1	0	2	0	0	0	0	0	0	1	0	0	0	0	0	0	0	0	0	0	0	0	0	0
P09211	P09211	5	5	5	Glutathione S-transferase P	GSTP1		1	5	5	5	4	2	1	1	4	1	0	2	4	4	5	0	0	0	0	0	0	3	5	3	1	0	0	1	0	0	0	0	2	3	0	1	0	1	0	0	0	0
P09382	P09382	1	1	1	Galectin-1	LGALS1		1	1	1	1	1	0	0	0	0	0	0	0	0	0	0	0	0	0	0	0	0	0	0	0	0	0	0	0	0	0	0	0	0	0	0	0	0	0	0	0	0	0
P09486	P09486	4	4	4	SPARC	SPARC		1	4	4	4	2	1	0	0	0	1	0	0	1	3	0	0	0	0	0	0	0	0	2	1	0	0	0	0	0	1	0	0	0	0	0	0	2	0	0	0	0	0
P09493	P09493	11	5	5	Tropomyosin alpha-1 chain	TPM1		1	11	5	5	10	8	1	6	6	7	6	6	8	8	5	3	2	5	7	3	1	5	7	5	4	4	7	6	4	6	6	5	6	7	1	6	5	5	5	3	2	4
P09871	P09871	13	13	13	Complement C1s subcomponent;Complement C1s subcomponent heavy chain;Complement C1s subcomponent light chain	C1S		1	13	13	13	1	4	5	3	6	2	2	3	4	3	4	9	9	5	10	6	8	4	2	3	6	4	5	7	4	5	8	4	5	3	2	4	5	4	1	4	5	2
P0C0L4;CON__ENSEMBL:ENSBTAP00000007350;CON__P01030	P0C0L4	68;9;8	3;1;1	3;1;1	Complement C4-A;Complement C4 beta chain;Complement C4-A alpha chain;C4a anaphylatoxin;C4b-A;C4d-A;Complement C4 gamma chain	C4A		3	68	3	3	29	36	53	34	40	40	32	33	43	35	36	48	22	49	48	44	52	44	42	44	39	50	45	49	23	48	43	34	32	33	23	37	50	55	52	40	38	32
P0C0L5	P0C0L5	69	69	4	Complement C4-B;Complement C4 beta chain;Complement C4-B alpha chain;C4a anaphylatoxin;C4b-B;C4d-B;Complement C4 gamma chain	C4B		1	69	69	4	30	35	51	35	39	40	32	33	41	34	36	48	22	49	47	43	51	42	41	44	38	50	44	49	23	48	43	33	31	32	23	36	50	54	51	40	38	33
P62987;P62979;P0CG47;P0CG48	P62987;P62979;P0CG47;P0CG48	4;4;4;4	4;4;4;4	4;4;4;4	Ubiquitin-60S ribosomal protein L40;Ubiquitin;60S ribosomal protein L40;Ubiquitin-40S ribosomal protein S27a;Ubiquitin;40S ribosomal protein S27a;Polyubiquitin-B;Ubiquitin;Polyubiquitin-C;Ubiquitin	UBA52;RPS27A;UBB;UBC	;;;	4	4	4	4	3	3	2	2	3	3	3	3	3	3	3	2	1	2	3	3	2	3	3	2	2	1	2	2	2	3	1	1	3	3	1	1	2	2	2	2	2	2
P0DJI8	P0DJI8	6	6	3	Serum amyloid A-1 protein;Amyloid protein A;Serum amyloid protein A(2-104);Serum amyloid protein A(3-104);Serum amyloid protein A(2-103);Serum amyloid protein A(2-102);Serum amyloid protein A(4-101)	SAA1		1	6	6	3	2	6	5	4	3	3	5	3	2	4	4	3	2	3	3	6	5	3	4	5	4	5	4	4	1	4	3	2	3	3	4	5	4	3	1	4	4	1
P0DJI9	P0DJI9	4	1	1	Serum amyloid A-2 protein	SAA2		1	4	1	1	2	4	3	3	3	2	3	2	2	4	3	3	1	2	2	3	3	3	3	4	3	3	2	2	1	3	1	2	2	3	3	3	3	2	1	3	2	1
P0DMV9;P0DMV8	P0DMV9;P0DMV8	4;4	2;2	1;1	Heat shock 70 kDa protein 1B;Heat shock 70 kDa protein 1A	HSPA1B;HSPA1A	;	2	4	2	1	4	3	1	1	3	2	2	1	4	2	4	1	0	0	0	0	1	1	3	4	1	0	0	1	1	0	0	1	2	2	1	2	2	1	0	1	0	0
P0DOX2	P0DOX2	18	9	3				1	18	9	3	9	11	10	14	10	10	10	11	9	10	11	13	10	10	11	13	12	11	13	13	12	12	11	10	16	8	14	14	11	14	11	9	12	10	11	13	13	10
P0DOX3;P01880	P0DOX3;P01880	9;6	9;6	9;6	Ig delta chain C region	IGHD	;	2	9	9	9	2	6	2	6	6	1	4	2	1	1	3	1	0	0	4	2	2	3	4	4	2	8	1	1	7	2	1	2	2	9	1	3	4	3	2	2	2	1
P0DOX5;P01857	P0DOX5;P01857	17;16	17;16	8;7	Ig gamma-1 chain C region	IGHG1	;	2	17	17	8	13	14	15	15	14	15	15	15	14	12	13	14	12	13	16	13	14	14	15	16	14	15	14	16	15	12	15	12	15	14	11	14	16	15	15	14	15	12
P0DOX7	P0DOX7	13	13	3				1	13	13	3	9	10	7	9	9	9	9	9	9	8	9	9	8	10	9	8	9	9	9	9	9	11	12	9	11	9	9	10	11	9	9	9	10	10	10	10	12	8
P0DOX8;B9A064;P0CG04	P0DOX8;B9A064;P0CG04	17;16;14	17;16;14	7;7;5	Immunoglobulin lambda-like polypeptide 5;Ig lambda-1 chain C regions	IGLL5;IGLC1	;;	3	17	17	7	8	8	7	9	6	7	7	8	7	8	6	6	6	8	7	7	7	7	8	7	9	9	9	8	7	6	9	8	9	7	6	8	5	8	8	9	8	6
P0DOY2;P0DOY3;P0CF74;A0M8Q6	P0DOY2;P0DOY3;P0CF74	12;9;6;4	3;3;1;1	3;3;1;1	Ig lambda-6 chain C region	IGLC6	;;	4	12	3	3	7	7	6	8	5	6	7	7	6	7	6	6	6	7	6	6	6	6	7	6	8	8	8	7	7	6	9	8	8	6	5	7	5	8	8	8	8	6
P0DP25;P0DP24;P0DP23;P27482;P02585	P0DP25;P0DP24;P0DP23	7;7;7;1;1	7;7;7;1;1	7;7;7;1;1			;;	5	7	7	7	6	6	3	5	5	7	5	5	5	5	5	5	3	4	5	4	4	4	4	5	3	4	3	3	4	4	4	4	5	7	5	3	4	3	1	4	2	3
P10124	P10124	2	2	2	Serglycin	SRGN		1	2	2	2	2	2	0	2	0	0	0	0	2	2	1	0	0	1	2	0	0	0	2	0	1	0	1	0	0	1	1	0	2	2	0	0	2	0	0	0	0	1
P10321	P10321	7	5	1	HLA class I histocompatibility antigen, Cw-7 alpha chain	HLA-C		1	7	5	1	2	5	3	2	3	6	2	4	4	4	4	4	1	4	3	3	1	3	3	2	4	2	3	1	2	3	0	1	2	4	3	3	5	0	2	2	0	2
P10599	P10599	2	2	2	Thioredoxin	TXN		1	2	2	2	1	1	0	1	1	1	0	1	1	1	1	0	0	1	0	0	0	1	2	1	0	0	0	0	0	0	0	0	0	2	0	0	1	0	1	0	0	0
P10643	P10643	1	1	1	Complement component C7	C7		1	1	1	1	0	0	1	0	1	0	1	0	1	0	0	1	0	1	1	1	1	1	0	1	0	1	1	0	0	1	0	0	0	1	0	0	1	0	0	0	0	0
P10720	P10720	4	2	2	Platelet factor 4 variant;Platelet factor 4 variant(4-74);Platelet factor 4 variant(5-74);Platelet factor 4 variant(6-74)	PF4V1		1	4	2	2	3	2	2	2	2	2	2	1	2	4	2	2	1	2	2	1	1	1	2	2	2	2	2	2	2	2	2	2	2	2	1	2	2	2	2	2	1	2
P10809	P10809	2	2	2	60 kDa heat shock protein, mitochondrial	HSPD1		1	2	2	2	2	0	0	0	0	0	0	0	0	1	0	0	0	0	0	0	0	0	0	0	0	0	0	0	0	0	0	0	0	0	0	0	0	0	0	0	0	0
P10909	P10909	26	26	26	Clusterin;Clusterin beta chain;Clusterin alpha chain	CLU		1	26	26	26	18	19	21	18	21	17	19	18	17	13	19	22	22	24	24	22	22	18	18	17	22	23	21	24	23	23	23	22	18	16	16	23	22	22	20	22	20	22
P11021	P11021	21	21	20	78 kDa glucose-regulated protein	HSPA5		1	21	21	20	15	10	1	4	5	6	2	5	10	18	9	6	2	6	9	1	2	5	16	7	5	3	5	2	4	3	5	2	7	6	1	2	7	3	1	3	1	1
P11047	P11047	3	3	3	Laminin subunit gamma-1	LAMC1		1	3	3	3	0	2	0	1	1	1	0	0	2	2	3	1	0	1	1	1	1	1	1	1	1	2	2	0	2	1	0	2	1	1	1	0	1	1	1	1	0	0
P11142;P54652	P11142	15;7	14;6	12;4	Heat shock cognate 71 kDa protein	HSPA8		2	15	14	12	14	10	2	8	7	8	6	7	12	12	9	6	1	2	3	1	5	9	11	8	9	4	8	5	3	7	4	7	8	11	5	5	8	4	5	5	0	1
P11166	P11166	8	8	8	Solute carrier family 2, facilitated glucose transporter member 1	SLC2A1		1	8	8	8	7	5	3	5	7	6	5	3	7	5	5	5	4	6	5	6	5	6	6	7	8	5	6	7	7	4	5	7	4	5	5	3	8	5	7	7	7	3
P11169;Q8TDB8	P11169;Q8TDB8	1;1	1;1	1;1	Solute carrier family 2, facilitated glucose transporter member 3;Solute carrier family 2, facilitated glucose transporter member 14	SLC2A3;SLC2A14	;	2	1	1	1	1	1	1	1	1	1	1	0	1	1	1	1	0	1	1	0	0	1	1	0	1	0	1	1	1	1	1	0	1	0	0	1	1	1	1	1	1	0
P11171;Q9H4G0	P11171	16;1	16;1	16;1	Protein 4.1	EPB41		2	16	16	16	12	10	4	11	14	10	10	10	12	3	12	7	4	6	10	8	9	14	15	14	16	8	9	10	12	9	5	8	9	11	4	7	13	7	12	9	5	4
P11226	P11226	6	6	6	Mannose-binding protein C	MBL2		1	6	6	6	0	0	2	4	2	6	4	4	6	1	5	0	0	5	5	5	0	4	5	5	2	0	0	3	3	0	0	5	4	4	5	1	4	4	0	1	2	0
P11277	P11277	86	86	83	Spectrin beta chain, erythrocytic	SPTB		1	86	86	83	43	38	18	42	55	48	46	31	63	32	49	48	30	43	32	30	38	56	68	66	66	55	54	49	53	42	32	41	44	43	29	22	65	49	66	49	40	15
P11413	P11413	1	1	1	Glucose-6-phosphate 1-dehydrogenase	G6PD		1	1	1	1	1	0	0	0	0	0	0	0	0	0	0	0	0	0	0	0	0	0	1	0	0	0	0	0	0	0	0	0	0	0	0	0	0	0	0	0	0	0
P12109	P12109	9	9	9	Collagen alpha-1(VI) chain	COL6A1		1	9	9	9	5	2	0	5	4	4	3	3	2	1	4	5	2	2	1	2	4	3	4	5	7	8	7	0	8	4	2	3	3	3	2	2	7	7	4	5	3	1
P12110	P12110	3	3	3	Collagen alpha-2(VI) chain	COL6A2		1	3	3	3	2	1	1	1	0	2	1	1	1	0	2	2	0	0	0	0	1	2	0	1	2	1	1	0	1	1	0	0	1	0	0	0	0	1	0	1	1	0
P12111	P12111	36	36	36	Collagen alpha-3(VI) chain	COL6A3		1	36	36	36	18	6	11	17	15	24	15	11	24	5	28	25	9	9	8	9	23	20	11	25	24	24	23	8	15	14	6	12	20	12	14	12	12	20	15	10	16	1
P12259	P12259	28	28	23	Coagulation factor V;Coagulation factor V heavy chain;Coagulation factor V light chain	F5		1	28	28	23	18	12	13	13	9	9	8	9	13	15	16	17	4	22	12	13	15	13	18	14	20	25	25	21	20	16	16	20	20	12	13	10	24	16	20	17	18	7
P12273	P12273	5	5	5	Prolactin-inducible protein	PIP		1	5	5	5	0	3	0	0	1	0	0	0	2	1	0	0	2	0	0	0	0	4	0	5	0	0	0	1	1	1	0	0	0	0	0	3	0	0	0	0	1	0
P12814;P35609;Q08043	P12814	41;8;6	41;8;6	29;2;1	Alpha-actinin-1	ACTN1		3	41	41	29	34	25	6	10	11	16	9	13	27	34	16	11	3	10	19	3	1	9	34	22	13	7	19	9	9	13	9	6	19	16	7	17	25	6	13	6	5	8
P12830	P12830	1	1	1	Cadherin-1;E-Cad/CTF1;E-Cad/CTF2;E-Cad/CTF3	CDH1		1	1	1	1	0	0	1	0	0	0	0	0	0	0	0	1	1	1	1	1	1	0	0	0	0	0	0	1	0	0	0	0	0	0	0	0	0	0	0	0	0	0
P13224	P13224	4	4	4	Platelet glycoprotein Ib beta chain	GP1BB		1	4	4	4	3	3	1	3	3	3	3	4	3	4	4	3	1	3	4	2	1	3	4	3	2	2	4	4	2	4	1	1	4	2	2	2	4	3	3	4	1	2
P13598	P13598	2	2	2	Intercellular adhesion molecule 2	ICAM2		1	2	2	2	2	0	0	0	0	0	0	0	2	2	1	0	0	0	0	0	0	0	1	1	0	0	0	0	0	0	0	0	1	1	0	0	1	0	0	0	0	0
P13611	P13611	4	4	4	Versican core protein	VCAN		1	4	4	4	3	1	1	2	0	0	0	1	1	0	1	1	1	2	1	1	2	2	0	4	0	1	2	0	0	1	0	0	3	2	0	0	0	1	0	1	0	0
P13671	P13671	4	4	4	Complement component C6	C6		1	4	4	4	0	1	4	3	3	1	3	2	2	0	2	2	0	1	2	2	3	2	2	1	2	2	1	0	2	1	4	3	1	0	0	2	2	2	3	3	1	0
P13716	P13716	3	3	3	Delta-aminolevulinic acid dehydratase	ALAD		1	3	3	3	2	3	2	3	3	2	3	1	3	2	3	0	0	0	1	0	0	3	3	3	0	1	0	0	0	0	1	0	3	2	2	0	0	0	0	0	0	0
P13796	P13796	5	5	5	Plastin-2	LCP1		1	5	5	5	2	2	0	3	2	2	1	1	3	3	4	0	0	0	0	0	0	0	2	2	0	0	0	0	0	0	0	1	0	0	0	0	0	0	0	0	0	0
P13798	P13798	4	4	4	Acylamino-acid-releasing enzyme	APEH		1	4	4	4	0	2	0	4	3	1	1	0	3	2	1	0	0	0	0	0	0	2	3	3	0	0	0	0	0	0	0	0	1	2	0	0	0	0	0	0	0	0
P14543	P14543	2	2	2	Nidogen-1	NID1		1	2	2	2	0	0	0	0	0	0	1	1	2	1	2	1	0	1	1	0	2	0	1	0	2	0	1	0	1	0	0	1	1	1	0	0	2	2	1	2	0	0
P14618	P14618	17	17	17	Pyruvate kinase PKM	PKM		1	17	17	17	14	8	2	8	7	5	2	4	10	11	13	3	0	1	8	3	0	6	12	6	6	1	5	5	2	7	4	1	6	7	2	6	12	5	4	3	2	3
P14625	P14625	9	9	7	Endoplasmin	HSP90B1		1	9	9	7	9	6	1	3	3	3	3	2	4	8	2	2	0	0	4	1	0	1	7	1	1	0	3	1	1	1	2	1	1	3	0	2	1	1	0	2	0	0
P14770	P14770	2	2	2	Platelet glycoprotein IX	GP9		1	2	2	2	2	1	1	1	1	1	1	1	2	2	1	0	0	2	1	1	1	1	2	0	1	1	1	1	0	1	1	0	2	1	0	1	1	1	0	1	0	1
P14923;P35222	P14923	4;1	4;1	4;1	Junction plakoglobin	JUP		2	4	4	4	0	0	0	0	0	0	0	0	0	0	0	0	0	0	0	0	0	0	0	0	1	0	0	0	0	0	0	0	0	0	0	0	0	0	0	0	0	0
P15144	P15144	17	17	17	Aminopeptidase N	ANPEP		1	17	17	17	4	2	14	11	11	5	1	1	10	7	5	12	1	1	3	4	10	2	4	4	3	0	14	0	0	4	2	0	1	2	8	5	0	3	0	4	1	0
P15153;P63000;P60763	P15153;P63000;P60763	2;1;1	2;1;1	2;1;1	Ras-related C3 botulinum toxin substrate 2;Ras-related C3 botulinum toxin substrate 1;Ras-related C3 botulinum toxin substrate 3	RAC2;RAC1;RAC3	;;	3	2	2	2	2	2	1	1	0	0	0	1	1	1	2	0	0	1	1	0	0	2	1	1	2	2	2	2	1	1	1	1	1	0	0	1	2	1	1	1	0	0
P15169;CON__Q2KJ83	P15169	3;1	3;1	3;1	Carboxypeptidase N catalytic chain	CPN1		2	3	3	3	2	2	1	1	3	1	1	2	1	1	1	1	0	1	1	1	3	1	2	1	0	1	1	1	2	0	0	1	1	1	1	1	3	1	2	1	1	1
P15924	P15924	2	2	2	Desmoplakin	DSP		1	2	2	2	0	0	0	0	0	0	0	0	0	0	0	0	0	0	0	0	0	0	0	0	0	0	0	0	0	0	0	0	0	0	0	0	0	0	0	0	0	0
P15941	P15941	3	3	3	Mucin-1;Mucin-1 subunit alpha;Mucin-1 subunit beta	MUC1		1	3	3	3	1	0	0	1	1	2	2	0	1	1	2	1	0	0	1	1	2	1	0	1	0	0	2	0	0	0	0	1	0	1	0	0	0	0	0	0	1	0
P16070	P16070	3	3	3	CD44 antigen	CD44		1	3	3	3	2	2	2	3	3	3	1	3	3	2	3	1	0	2	1	2	2	3	3	3	1	1	2	1	2	2	1	2	2	3	2	1	0	1	2	2	1	0
P16150	P16150	1	1	1	Leukosialin	SPN		1	1	1	1	0	1	1	1	0	1	0	1	1	1	1	1	0	0	1	1	1	1	1	1	1	1	1	0	1	0	1	1	1	1	1	0	0	1	0	1	0	0
P16157	P16157	63	63	59	Ankyrin-1	ANK1		1	63	63	59	32	27	17	39	49	43	38	25	48	20	43	33	33	31	28	25	35	50	50	45	49	33	36	43	44	32	27	33	38	41	18	27	46	32	47	28	28	21
P16284	P16284	7	7	7	Platelet endothelial cell adhesion molecule	PECAM1		1	7	7	7	4	4	1	3	3	2	3	1	3	6	6	1	1	0	5	1	0	1	6	1	3	4	2	5	2	2	2	0	2	2	1	4	4	1	1	2	1	2
P16452	P16452	13	13	13	Erythrocyte membrane protein band 4.2	EPB42		1	13	13	13	7	6	3	9	9	8	7	4	9	2	8	6	4	9	7	6	8	11	11	10	11	9	8	8	9	10	4	8	8	8	3	5	9	6	10	8	6	5
P16671	P16671	7	7	7	Platelet glycoprotein 4	CD36		1	7	7	7	7	3	4	4	5	5	5	5	5	4	6	4	1	4	4	4	2	4	6	2	4	1	4	4	2	3	3	1	4	2	3	3	3	3	3	2	2	4
P17066;P48741	P17066	5;2	3;1	2;1	Heat shock 70 kDa protein 6	HSPA6		2	5	3	2	4	2	0	1	2	1	1	1	3	4	3	2	0	0	2	0	3	3	3	5	2	1	1	1	0	1	0	3	4	2	2	3	3	2	1	1	0	0
P17301	P17301	3	3	3	Integrin alpha-2	ITGA2		1	3	3	3	2	1	0	1	1	1	0	0	2	3	2	1	0	0	1	0	0	0	2	2	1	0	2	1	0	1	2	0	0	0	1	0	2	0	2	0	0	0
P18206	P18206	36	36	36	Vinculin	VCL		1	36	36	36	31	25	6	14	19	11	8	12	22	30	22	5	2	5	11	2	3	12	27	13	13	4	7	13	3	10	7	8	18	20	7	9	22	5	10	7	3	2
P18428	P18428	4	4	4	Lipopolysaccharide-binding protein	LBP		1	4	4	4	0	2	2	1	2	2	1	1	1	3	1	3	0	3	0	1	3	1	0	1	3	2	2	0	1	2	3	3	1	0	1	3	1	2	2	1	0	1
P18564	P18564	1	1	1	Integrin beta-6	ITGB6		1	1	1	1	1	1	1	1	1	1	1	1	1	1	1	0	1	1	1	0	0	0	0	0	1	1	1	0	1	1	0	1	0	1	1	1	1	1	0	1	1	0
Q02161;P18577	Q02161;P18577	2;2	2;2	2;2	Blood group Rh(D) polypeptide;Blood group Rh(CE) polypeptide	RHD;RHCE	;	2	2	2	2	1	1	0	0	2	1	0	0	1	1	1	2	1	1	1	0	0	1	2	2	1	2	2	2	2	1	1	1	1	2	1	0	2	1	2	1	1	0
P19652	P19652	8	5	5	Alpha-1-acid glycoprotein 2	ORM2		1	8	5	5	5	6	8	6	7	5	7	5	8	6	6	5	4	6	5	6	7	6	5	5	4	5	4	6	6	6	4	3	6	5	3	5	4	5	5	4	5	3
P19823;CON__Q9TRI1	P19823	17;5	17;5	17;5	Inter-alpha-trypsin inhibitor heavy chain H2	ITIH2		2	17	17	17	8	8	14	13	13	11	12	13	14	8	14	12	7	12	12	14	14	14	14	11	9	12	12	11	8	10	4	7	10	8	5	8	9	10	9	5	8	13
P19827;CON__Q0VCM5	P19827	13;2	13;2	13;2	Inter-alpha-trypsin inhibitor heavy chain H1	ITIH1		2	13	13	13	7	7	8	9	9	8	6	5	9	3	8	6	6	6	7	8	10	9	9	9	7	9	10	6	6	6	8	3	5	6	5	6	8	7	8	5	6	6
P19971	P19971	2	2	2	Thymidine phosphorylase	TYMP		1	2	2	2	2	0	0	0	0	0	0	0	0	1	1	0	0	0	0	0	0	0	2	1	1	0	0	0	0	0	0	0	2	0	0	0	1	0	0	0	0	0
Q30134;P20039;Q9TQE0;Q30167;Q30154;Q29974;P79483;P13761;P13760;P04229	Q30134;P20039;Q9TQE0;Q30167;Q30154;Q29974;P79483;P13761;P13760;P04229	2;2;1;1;1;1;1;1;1;1	2;2;1;1;1;1;1;1;1;1	2;2;1;1;1;1;1;1;1;1	HLA class II histocompatibility antigen, DRB1-8 beta chain;HLA class II histocompatibility antigen, DRB1-11 beta chain;HLA class II histocompatibility antigen, DRB1-9 beta chain;HLA class II histocompatibility antigen, DRB1-10 beta chain;HLA class II histocompatibility antigen, DR beta 5 chain;HLA class II histocompatibility antigen, DRB1-16 beta chain;HLA class II histocompatibility antigen, DR …	HLA-DRB1;HLA-DRB5;HLA-DRB3	;;;;;;;;;	10	2	2	2	0	1	0	1	1	1	0	0	2	0	1	0	0	1	0	0	1	0	0	1	0	1	0	0	0	0	0	0	1	1	0	0	0	0	0	0	0	0
P20742	P20742	25	16	15	Pregnancy zone protein	PZP		1	25	16	15	11	10	8	9	8	8	13	8	10	15	16	8	9	8	13	10	21	20	14	9	8	13	8	17	8	8	17	12	12	9	16	8	11	13	7	10	15	8
P20810	P20810	4	4	4	Calpastatin	CAST		1	4	4	4	0	2	0	1	1	1	0	0	3	1	1	0	0	0	0	0	0	2	4	3	1	0	0	0	0	0	0	0	0	3	0	0	0	0	0	0	0	0
P20851	P20851	8	8	8	C4b-binding protein beta chain	C4BPB		1	8	8	8	8	8	7	7	7	8	8	7	8	8	8	8	6	8	8	8	8	6	6	7	8	8	8	6	8	8	7	6	6	5	5	8	7	7	8	8	7	6
P21291	P21291	2	2	2	Cysteine and glycine-rich protein 1	CSRP1		1	2	2	2	1	1	0	0	0	0	0	1	0	0	1	0	0	0	0	0	0	0	1	0	0	0	0	0	0	0	0	0	0	0	0	0	1	0	0	0	0	0
P21333;Q14315;O75369	P21333	103;6;4	103;6;4	103;6;4	Filamin-A	FLNA		3	103	103	103	93	73	32	51	50	47	51	64	64	91	74	56	15	56	84	41	23	50	87	63	72	66	77	75	51	78	72	45	66	52	34	66	87	60	68	68	39	50
P21757	P21757	1	1	1	Macrophage scavenger receptor types I and II	MSR1		1	1	1	1	0	1	0	0	1	0	0	0	0	1	0	0	0	0	0	0	0	0	0	0	1	0	0	0	1	0	0	0	0	1	0	0	0	0	0	1	0	0
P21926	P21926	2	2	2	CD9 antigen	CD9		1	2	2	2	1	1	1	1	1	2	2	2	1	1	1	1	0	1	1	1	1	1	2	1	1	1	1	1	2	1	1	1	1	1	1	1	2	1	1	2	1	1
P22314	P22314	3	3	3	Ubiquitin-like modifier-activating enzyme 1	UBA1		1	3	3	3	0	2	0	1	2	0	0	0	2	3	0	0	0	0	1	0	0	3	1	1	0	0	0	0	0	1	0	0	0	0	0	1	0	0	1	0	0	0
P22392;P15531;O60361	P22392;P15531;O60361	4;3;2	4;3;2	4;3;2	Nucleoside diphosphate kinase B;Nucleoside diphosphate kinase A;Putative nucleoside diphosphate kinase	NME2;NME1;NME2P1	;;	3	4	4	4	3	1	1	2	1	0	1	0	2	3	1	0	0	0	1	0	0	1	2	0	0	0	0	0	0	0	0	0	1	3	1	0	0	0	0	3	0	0
P22748	P22748	2	2	2	Carbonic anhydrase 4	CA4		1	2	2	2	1	0	0	0	0	1	0	0	2	0	1	1	0	1	0	0	0	0	0	0	0	0	1	0	0	0	0	0	0	0	0	0	0	0	0	0	0	1
P22792	P22792	10	10	10	Carboxypeptidase N subunit 2	CPN2		1	10	10	10	4	6	5	7	6	6	6	5	6	4	6	5	3	6	4	6	7	6	5	4	7	3	6	5	6	5	6	6	3	6	1	7	10	8	6	5	4	2
P23142;CON__ENSEMBL:ENSBTAP00000016046	P23142	5;2	5;2	5;2	Fibulin-1	FBLN1		2	5	5	5	0	1	2	2	4	1	3	0	1	0	0	3	2	4	4	5	4	0	1	1	3	3	2	4	2	4	2	4	1	1	0	2	4	2	2	4	1	1
P23229	P23229	10	10	10	Integrin alpha-6;Integrin alpha-6 heavy chain;Integrin alpha-6 light chain;Processed integrin alpha-6	ITGA6		1	10	10	10	9	4	0	3	0	4	0	3	4	9	7	3	1	3	6	0	2	0	5	0	3	2	4	2	1	2	2	1	3	3	1	4	6	1	0	2	0	0
P23284	P23284	4	4	4	Peptidyl-prolyl cis-trans isomerase B	PPIB		1	4	4	4	4	1	0	1	0	0	2	0	1	3	0	0	1	0	0	0	0	2	3	1	0	0	1	0	0	0	0	0	1	0	0	0	0	0	0	0	0	0
P23528;Q9Y281	P23528	8;2	8;2	8;2	Cofilin-1	CFL1		2	8	8	8	7	7	5	7	7	7	5	7	6	8	8	2	1	3	5	2	1	6	7	7	3	0	4	8	4	7	3	1	5	6	2	6	6	2	3	3	1	4
P24043	P24043	3	3	3	Laminin subunit alpha-2	LAMA2		1	3	3	3	0	0	0	0	0	0	0	0	1	1	0	0	0	0	0	1	0	0	1	0	0	0	0	0	1	0	0	1	0	1	1	0	1	1	1	0	0	0
P24534	P24534	1	1	1	Elongation factor 1-beta	EEF1B2		1	1	1	1	1	0	0	0	0	0	0	0	1	1	1	0	0	0	0	0	0	0	0	0	0	0	0	0	0	0	0	0	1	0	0	0	1	0	0	0	0	0
P24821	P24821	52	52	52	Tenascin	TNC		1	52	52	52	37	31	10	19	3	15	9	7	11	12	14	19	6	25	6	11	22	17	25	27	40	38	43	10	19	7	24	26	14	16	30	8	23	26	29	22	11	2
P24844	P24844	8	3	3	Myosin regulatory light polypeptide 9	MYL9		1	8	3	3	6	4	0	2	4	1	2	5	5	7	4	4	0	3	7	2	3	2	7	3	4	3	5	2	2	4	6	2	4	3	0	6	8	5	6	4	0	3
P25311	P25311	10	10	10	Zinc-alpha-2-glycoprotein	AZGP1		1	10	10	10	6	8	10	7	8	8	8	7	8	6	6	3	1	3	5	8	3	9	9	8	3	0	3	1	1	4	3	2	8	4	2	1	0	0	2	0	1	0
P25705	P25705	4	4	4	ATP synthase subunit alpha, mitochondrial	ATP5A1		1	4	4	4	3	1	0	1	1	0	0	1	0	2	0	0	0	0	1	0	0	0	1	0	0	0	0	0	0	1	0	0	0	0	0	1	2	0	0	0	0	0
P26038;P35241;P15311	P26038	14;6;6	14;6;6	14;6;6	Moesin	MSN		3	14	14	14	13	11	5	7	9	10	6	7	13	11	11	4	2	2	3	5	7	7	8	7	5	6	5	5	6	3	4	6	7	8	5	3	5	4	3	4	2	3
P27105	P27105	9	9	9	Erythrocyte band 7 integral membrane protein	STOM		1	9	9	9	8	6	6	9	7	6	7	6	8	7	6	5	6	5	7	6	4	8	9	7	7	6	8	7	8	6	4	6	7	8	6	6	9	5	9	6	5	7
P27169	P27169	16	16	16	Serum paraoxonase/arylesterase 1	PON1		1	16	16	16	12	8	13	9	12	12	14	13	9	9	12	13	13	12	13	13	12	11	9	9	13	13	14	13	13	14	13	14	13	11	10	14	13	13	12	12	14	14
P27348	P27348	4	2	2	14-3-3 protein theta	YWHAQ		1	4	2	2	2	2	2	2	2	2	2	2	2	2	2	2	2	1	2	2	2	2	3	1	2	1	1	1	1	2	1	1	1	2	1	1	1	2	1	1	1	1
P27487	P27487	2	2	2	Dipeptidyl peptidase 4;Dipeptidyl peptidase 4 membrane form;Dipeptidyl peptidase 4 soluble form	DPP4		1	2	2	2	0	0	2	1	2	1	0	0	1	0	0	1	0	0	0	1	1	0	1	0	0	0	1	0	0	0	0	0	0	0	1	0	0	0	0	0	0	0
P27797	P27797	6	6	6	Calreticulin	CALR		1	6	6	6	5	5	0	1	1	3	1	1	3	5	1	0	0	0	2	0	0	0	4	1	1	1	0	0	0	0	0	0	1	3	0	0	1	0	0	0	0	0
P27824	P27824	2	2	2	Calnexin	CANX		1	2	2	2	2	0	0	0	0	0	0	0	0	2	0	0	0	0	1	0	0	0	1	0	0	0	1	0	0	0	0	0	0	0	0	2	2	0	1	0	0	0
P27918	P27918	5	5	5	Properdin	CFP		1	5	5	5	2	3	4	3	4	2	5	3	4	2	4	3	1	2	4	4	4	4	3	3	2	4	4	2	2	4	3	1	4	3	2	2	4	2	3	3	2	1
P28066	P28066	2	2	2	Proteasome subunit alpha type-5	PSMA5		1	2	2	2	0	1	0	0	1	0	0	0	2	1	0	0	0	0	1	0	0	1	2	0	0	0	0	0	0	0	0	0	0	0	0	0	0	0	0	0	0	0
P28289;Q9NZQ9	P28289	9;1	9;1	8;1	Tropomodulin-1	TMOD1		2	9	9	8	4	3	0	8	7	5	5	3	7	3	5	0	3	3	1	2	4	7	9	8	6	2	3	0	4	1	4	1	3	6	0	1	5	2	3	1	0	1
P29508;P48594	P29508;P48594	3;2	3;2	3;2	Serpin B3;Serpin B4	SERPINB3;SERPINB4	;	2	3	3	3	0	2	0	0	0	0	0	0	0	0	0	0	0	0	0	0	0	0	0	3	0	0	0	0	0	0	0	0	0	0	0	0	0	0	0	0	0	0
P29972	P29972	1	1	1	Aquaporin-1	AQP1		1	1	1	1	1	0	0	1	1	0	1	0	1	0	1	1	0	0	0	0	0	0	1	0	0	1	1	1	1	0	0	1	0	0	0	0	1	0	1	0	1	0
P30041	P30041	11	11	11	Peroxiredoxin-6	PRDX6		1	11	11	11	10	3	0	4	5	3	1	0	3	8	4	1	1	0	1	0	2	4	7	3	0	1	1	1	0	2	0	0	3	2	0	1	1	0	0	2	0	0
P30043	P30043	2	2	2	Flavin reductase (NADPH)	BLVRB		1	2	2	2	1	1	0	1	0	1	1	0	1	1	1	0	0	0	0	0	0	1	2	1	1	0	0	0	0	1	0	0	0	2	0	0	0	0	0	0	1	0
P30044	P30044	2	2	2	Peroxiredoxin-5, mitochondrial	PRDX5		1	2	2	2	1	0	0	0	0	0	0	0	1	2	0	1	0	1	0	0	0	0	2	0	0	0	0	0	1	0	1	1	0	0	0	0	0	0	0	0	0	0
P30101	P30101	15	15	15	Protein disulfide-isomerase A3	PDIA3		1	15	15	15	14	7	1	1	5	1	1	3	4	10	3	1	0	0	5	0	0	4	9	2	4	1	3	2	2	2	0	1	4	4	2	3	6	2	1	0	1	0
P30153	P30153	1	1	1	Serine/threonine-protein phosphatase 2A 65 kDa regulatory subunit A alpha isoform	PPP2R1A		1	1	1	1	1	1	0	1	1	0	1	1	1	1	1	0	0	0	0	0	0	1	1	1	0	0	0	1	0	0	0	0	1	0	0	0	0	0	0	0	0	0
P30466	P30466	6	1	1	HLA class I histocompatibility antigen, B-18 alpha chain	HLA-B		1	6	1	1	3	3	1	2	2	3	2	3	2	3	4	2	0	1	1	2	2	3	4	3	3	4	3	0	0	3	1	0	0	3	3	1	2	1	1	0	0	1
P30483;P30481	P30483;P30481	6;6	4;4	1;1	HLA class I histocompatibility antigen, B-45 alpha chain;HLA class I histocompatibility antigen, B-44 alpha chain	HLA-B	;	2	6	4	1	2	2	2	2	2	1	3	4	3	3	4	3	0	3	0	1	3	1	4	3	1	5	3	0	0	2	1	0	1	2	1	1	1	0	2	1	1	1
P30740	P30740	4	4	4	Leukocyte elastase inhibitor	SERPINB1		1	4	4	4	3	2	0	0	0	1	0	0	0	3	1	0	0	2	1	0	0	0	2	3	1	0	0	0	0	0	1	0	1	2	2	1	1	0	0	0	0	0
P31025;Q5VSP4	P31025;Q5VSP4	2;1	2;1	2;1	Lipocalin-1;Putative lipocalin 1-like protein 1	LCN1;LCN1P1	;	2	2	2	2	0	1	0	0	0	0	0	0	0	0	0	0	0	0	0	0	0	2	0	2	0	0	0	0	0	0	0	0	0	0	0	0	0	0	0	0	0	0
P31146	P31146	6	6	6	Coronin-1A	CORO1A		1	6	6	6	5	3	0	2	1	2	1	2	4	5	5	2	0	1	1	1	0	3	4	2	1	1	2	1	0	1	2	2	3	2	0	0	2	2	1	2	0	0
P31151;Q86SG5	P31151	8;3	8;3	8;3	Protein S100-A7	S100A7		2	8	8	8	0	6	1	0	0	0	0	0	0	0	0	0	1	0	0	0	0	2	0	8	0	0	0	0	0	0	1	0	0	0	0	0	0	0	0	0	0	0
P31944	P31944	1	1	1	Caspase-14;Caspase-14 subunit p17, mature form;Caspase-14 subunit p10, mature form;Caspase-14 subunit p20, intermediate form;Caspase-14 subunit p8, intermediate form	CASP14		1	1	1	1	0	1	0	0	0	0	0	0	0	0	0	0	0	0	0	0	0	0	0	0	0	0	0	0	1	0	0	0	1	0	0	0	0	0	0	0	0	0
P31946	P31946	6	4	4	14-3-3 protein beta/alpha;14-3-3 protein beta/alpha, N-terminally processed	YWHAB		1	6	4	4	5	5	3	3	4	4	3	4	6	4	5	3	2	2	3	3	3	4	5	2	5	2	2	2	2	3	1	3	3	5	1	1	4	3	1	2	1	1
P31947	P31947	3	1	1	14-3-3 protein sigma	SFN		1	3	1	1	1	2	2	2	3	2	3	3	3	3	3	2	2	1	2	2	2	3	3	1	2	1	1	1	1	2	1	1	1	3	1	1	1	2	1	1	1	1
P31948	P31948	3	3	3	Stress-induced-phosphoprotein 1	STIP1		1	3	3	3	0	0	1	0	2	0	0	0	1	2	1	1	1	0	1	1	1	1	2	1	0	0	0	0	0	0	0	0	0	0	0	0	0	0	0	0	0	1
P32119	P32119	13	13	12	Peroxiredoxin-2	PRDX2		1	13	13	12	10	10	8	11	13	13	12	11	13	8	11	1	3	2	3	3	6	12	11	11	6	2	2	2	2	9	3	3	12	10	9	2	3	2	2	2	2	1
P32942	P32942	2	2	2	Intercellular adhesion molecule 3	ICAM3		1	2	2	2	1	2	1	2	1	2	2	2	2	2	2	2	1	0	0	1	1	1	1	1	1	0	2	1	0	0	1	0	2	1	0	0	0	0	0	0	0	1
P33151	P33151	2	2	2	Cadherin-5	CDH5		1	2	2	2	0	0	1	0	0	0	0	0	0	1	0	1	2	1	1	1	0	0	0	0	0	0	1	0	0	0	1	0	1	0	0	0	0	1	1	1	0	1
P35247	P35247	2	2	2	Pulmonary surfactant-associated protein D	SFTPD		1	2	2	2	0	0	1	1	0	0	0	0	0	0	0	0	0	0	0	0	0	0	0	1	1	0	1	0	2	0	0	0	0	1	1	0	0	0	0	1	0	0
P35443	P35443	3	1	1	Thrombospondin-4	THBS4		1	3	1	1	0	0	0	2	2	1	1	0	2	2	1	1	0	1	1	1	2	1	0	2	1	3	1	2	3	1	1	2	2	0	2	0	2	1	2	2	0	0
P35542	P35542	8	8	8	Serum amyloid A-4 protein	SAA4		1	8	8	8	4	5	6	6	5	6	8	7	7	5	7	5	5	4	5	6	7	6	5	6	6	4	3	4	4	7	4	3	5	6	5	6	5	3	4	3	3	6
P35579;P35580;P35749	P35579	79;7;6	79;7;6	75;4;2	Myosin-9	MYH9		3	79	79	75	64	26	13	21	24	20	25	33	21	51	32	30	7	27	49	21	8	20	53	27	47	34	50	41	32	53	45	25	43	18	9	50	63	33	49	36	24	26
P35611	P35611	3	3	3	Alpha-adducin	ADD1		1	3	3	3	1	1	0	1	2	1	2	1	2	0	1	1	0	1	1	1	1	2	2	2	1	1	1	0	2	2	1	1	2	2	1	0	1	1	3	0	1	0
P35612	P35612	3	3	3	Beta-adducin	ADD2		1	3	3	3	0	0	0	0	3	2	0	1	3	0	2	0	0	1	0	0	0	3	2	1	2	1	1	0	0	0	0	0	0	1	2	0	0	1	1	0	0	1
P35858	P35858	6	6	6	Insulin-like growth factor-binding protein complex acid labile subunit	IGFALS		1	6	6	6	2	2	3	4	2	2	3	0	4	2	2	2	4	0	2	2	2	2	2	0	3	0	0	1	0	1	1	0	1	2	1	3	1	1	1	0	2	6
P35908	P35908	38	1	1	Keratin, type II cytoskeletal 2 epidermal	KRT2		1	38	1	1	16	15	25	5	6	1	10	3	7	0	0	4	11	9	0	7	2	29	0	2	27	4	0	2	7	5	4	10	9	19	5	10	8	2	3	3	1	7
P36955;CON__Q95121	P36955	4;1	4;1	4;1	Pigment epithelium-derived factor	SERPINF1		2	4	4	4	0	0	3	2	4	1	0	0	1	0	0	0	0	0	1	1	1	3	2	1	0	0	0	0	0	0	1	0	1	0	0	0	0	0	0	0	0	0
P37802;Q9UI15	P37802	13;1	13;1	13;1	Transgelin-2	TAGLN2		2	13	13	13	13	7	2	5	4	5	5	8	8	12	9	1	0	0	1	0	2	6	10	8	0	0	2	1	0	1	1	0	5	7	4	2	4	0	0	0	1	0
P37837	P37837	1	1	1	Transaldolase	TALDO1		1	1	1	1	1	1	0	1	1	0	0	0	1	1	1	0	0	0	0	0	0	0	1	0	0	0	0	0	0	0	0	0	0	1	1	0	0	0	0	0	0	0
P37840	P37840	3	3	3	Alpha-synuclein	SNCA		1	3	3	3	3	2	0	2	2	2	2	1	2	2	2	0	0	0	1	0	0	1	1	0	0	0	0	0	0	0	0	0	1	2	1	0	0	0	0	0	0	0
P40197	P40197	10	10	10	Platelet glycoprotein V	GP5		1	10	10	10	9	5	2	1	3	4	3	5	4	5	4	0	0	1	2	0	0	2	6	3	1	0	2	4	1	0	1	1	4	2	0	1	1	1	2	1	0	0
P40227	P40227	3	3	2	T-complex protein 1 subunit zeta	CCT6A		1	3	3	2	2	0	0	0	1	0	0	0	1	1	0	0	0	0	0	0	0	0	3	0	0	0	0	0	0	0	0	0	0	0	0	0	0	0	0	0	0	0
P42768	P42768	1	1	1	Wiskott-Aldrich syndrome protein	WAS		1	1	1	1	0	0	0	0	0	0	0	0	0	1	0	0	0	0	0	0	0	0	0	0	0	0	0	0	0	0	0	0	0	0	0	0	1	0	0	0	0	0
P43026	P43026	1	1	1	Growth/differentiation factor 5	GDF5		1	1	1	1	1	1	1	1	1	1	1	1	1	1	1	1	1	1	1	1	1	1	1	1	1	1	1	1	0	1	1	0	1	1	0	1	1	1	1	1	0	1
P43652;CON__REFSEQ:XP_585019	P43652	16;1	16;1	16;1	Afamin	AFM		2	16	16	16	7	6	16	11	14	9	13	13	13	4	12	9	5	6	12	9	11	13	10	8	6	5	5	8	5	10	9	5	11	10	5	8	5	4	5	3	0	2
P47755	P47755	3	3	2	F-actin-capping protein subunit alpha-2	CAPZA2		1	3	3	2	2	1	0	1	1	1	1	1	1	2	2	0	0	0	0	0	0	1	2	1	1	1	1	1	0	1	1	0	1	1	1	1	0	1	1	0	0	1
P47756	P47756	2	2	2	F-actin-capping protein subunit beta	CAPZB		1	2	2	2	0	0	0	0	0	0	0	0	0	0	0	0	0	0	0	0	0	0	0	0	0	0	1	0	0	0	0	0	0	0	0	1	1	0	0	0	1	0
P48059;Q7Z4I7	P48059	4;1	4;1	4;1	LIM and senescent cell antigen-like-containing domain protein 1	LIMS1		2	4	4	4	4	3	1	1	0	1	1	0	0	2	1	0	0	0	0	0	0	0	1	0	1	0	1	1	0	0	0	1	1	0	1	1	1	0	1	1	0	0
P48426	P48426	2	2	2	Phosphatidylinositol 5-phosphate 4-kinase type-2 alpha	PIP4K2A		1	2	2	2	2	0	0	0	0	0	0	0	0	1	0	0	0	0	0	0	0	1	1	1	0	0	0	0	0	0	0	0	1	1	0	1	0	0	0	0	0	0
P48735;O75874	P48735	4;1	4;1	4;1	Isocitrate dehydrogenase [NADP], mitochondrial	IDH2		2	4	4	4	2	0	0	1	0	1	0	0	1	3	3	0	0	0	3	1	0	0	3	0	0	0	0	0	0	0	0	0	1	2	0	2	2	0	1	0	0	0
P48740	P48740	20	20	20	Mannan-binding lectin serine protease 1;Mannan-binding lectin serine protease 1 heavy chain;Mannan-binding lectin serine protease 1 light chain	MASP1		1	20	20	20	12	10	16	14	17	10	11	10	15	16	15	15	9	10	13	9	13	15	13	13	8	11	11	11	8	12	8	10	13	9	15	9	10	10	10	10	10	8
P49747;CON__ENSEMBL:ENSBTAP00000006074	P49747;CON__ENSEMBL:ENSBTAP00000006074	5;3	5;3	3;1	Cartilage oligomeric matrix protein	COMP	;	2	5	5	3	0	1	0	2	2	1	1	0	3	2	2	2	0	1	1	2	3	1	0	3	1	4	4	2	3	2	1	3	3	1	1	0	2	2	4	2	1	0
P49908	P49908	5	5	5	Selenoprotein P	SEPP1		1	5	5	5	2	2	3	0	1	1	2	1	1	1	0	2	3	2	2	2	2	1	1	0	1	2	2	3	1	3	2	2	2	0	0	3	2	1	2	2	2	3
P49913	P49913	6	6	6	Cathelicidin antimicrobial peptide;Antibacterial protein FALL-39;Antibacterial protein LL-37	CAMP		1	6	6	6	5	5	6	4	6	5	6	6	6	4	6	5	3	2	5	6	3	6	5	5	5	2	3	3	4	6	2	1	3	5	3	3	2	2	1	3	2	4
P50148	P50148	2	2	2	Guanine nucleotide-binding protein G(q) subunit alpha	GNAQ		1	2	2	2	2	2	0	0	0	0	1	1	1	2	1	0	1	0	1	0	0	0	2	1	1	1	2	2	0	0	2	0	1	1	1	1	2	2	1	1	0	0
P50395;P31150	P50395;P31150	5;3	5;3	5;3	Rab GDP dissociation inhibitor beta;Rab GDP dissociation inhibitor alpha	GDI2;GDI1	;	2	5	5	5	5	3	0	2	2	1	1	1	1	2	2	1	0	0	2	0	1	1	3	2	1	0	0	0	2	0	1	0	1	1	0	2	1	0	0	0	0	0
Q8IZP2;P50502	Q8IZP2;P50502	1;1	1;1	1;1	Putative protein FAM10A4;Hsc70-interacting protein	ST13P4;ST13	;	2	1	1	1	1	1	1	1	0	0	0	0	0	0	0	0	1	1	0	1	0	1	1	1	1	0	0	0	0	1	1	0	0	1	0	0	0	1	1	0	0	0
P50552	P50552	5	5	5	Vasodilator-stimulated phosphoprotein	VASP		1	5	5	5	3	1	0	0	0	0	0	0	0	0	0	0	0	0	1	0	0	0	2	0	1	0	0	0	0	0	0	1	0	0	0	1	2	0	0	0	0	0
P50990	P50990	3	3	3	T-complex protein 1 subunit theta	CCT8		1	3	3	3	1	0	0	0	0	1	0	0	1	3	1	0	0	0	0	0	0	1	3	1	0	0	0	0	0	0	0	0	1	1	0	0	0	0	0	0	0	0
P50991	P50991	2	2	2	T-complex protein 1 subunit delta	CCT4		1	2	2	2	1	0	0	2	0	0	0	1	1	1	1	0	0	0	0	0	0	1	1	0	0	0	0	0	0	0	0	0	0	0	0	0	1	0	0	0	0	0
P51149	P51149	2	2	2	Ras-related protein Rab-7a	RAB7A		1	2	2	2	1	1	0	0	1	0	0	0	0	1	1	0	0	0	0	0	0	0	1	0	1	0	0	0	0	0	0	0	1	0	0	1	1	0	0	1	0	0
P51884;CON__Q05443	P51884	5;1	5;1	5;1	Lumican	LUM		2	5	5	5	0	1	4	1	3	3	3	2	2	0	2	0	4	0	2	2	1	2	4	3	1	0	0	0	0	1	0	0	3	3	3	0	0	0	0	0	0	0
P52209	P52209	1	1	1	6-phosphogluconate dehydrogenase, decarboxylating	PGD		1	1	1	1	0	0	0	0	0	0	0	0	1	0	0	0	0	0	0	0	0	0	1	0	0	0	0	0	0	0	0	0	0	0	0	0	0	0	0	0	0	0
P52565	P52565	3	3	3	Rho GDP-dissociation inhibitor 1	ARHGDIA		1	3	3	3	2	1	0	0	0	0	1	0	0	3	1	0	0	1	0	0	0	0	3	0	0	0	0	1	1	0	0	0	0	0	0	0	0	0	0	0	0	0
P52566	P52566	2	2	2	Rho GDP-dissociation inhibitor 2	ARHGDIB		1	2	2	2	2	2	1	2	2	2	1	2	2	2	2	1	0	1	1	1	1	1	2	2	1	0	1	0	0	1	1	0	2	2	1	0	2	0	0	0	0	0
P52907	P52907	2	1	1	F-actin-capping protein subunit alpha-1	CAPZA1		1	2	1	1	2	2	0	1	2	1	1	2	2	2	2	0	0	1	0	0	0	1	2	2	2	1	1	1	0	1	1	0	1	1	1	2	0	1	2	0	0	1
P52943	P52943	1	1	1	Cysteine-rich protein 2	CRIP2		1	1	1	1	0	0	0	0	0	0	0	0	1	0	1	0	0	0	0	0	0	0	0	0	0	0	0	0	0	0	0	0	0	0	0	0	0	0	0	0	0	0
P55056	P55056	10	10	10	Apolipoprotein C-IV	APOC4		1	10	10	10	6	6	8	6	8	8	10	9	7	7	8	4	5	6	6	8	6	8	8	8	5	3	5	5	5	8	5	6	7	7	5	5	4	6	5	6	5	5
P55058	P55058	3	3	3	Phospholipid transfer protein	PLTP		1	3	3	3	1	0	1	1	1	1	1	1	0	0	1	1	1	1	1	1	1	1	0	0	1	2	1	1	1	1	1	1	1	1	0	1	3	2	1	1	1	1
P55072	P55072	12	12	12	Transitional endoplasmic reticulum ATPase	VCP		1	12	12	12	10	5	0	8	8	7	6	3	9	9	4	3	2	2	4	1	3	7	9	6	6	4	3	3	3	4	0	3	7	7	4	5	6	1	3	1	0	0
P55209;Q99733	P55209	5;1	5;1	5;1	Nucleosome assembly protein 1-like 1	NAP1L1		2	5	5	5	4	0	0	1	0	0	0	0	2	4	2	0	0	0	0	0	0	0	3	0	0	1	2	0	0	0	0	0	0	1	0	1	1	0	0	0	0	0
P55259	P55259	1	1	1	Pancreatic secretory granule membrane major glycoprotein GP2	GP2		1	1	1	1	0	0	0	0	0	0	0	0	0	1	0	1	0	0	1	0	0	0	0	0	0	0	0	0	0	0	0	0	0	0	0	0	0	0	0	0	0	0
P55786	P55786	2	2	2	Puromycin-sensitive aminopeptidase	NPEPPS		1	2	2	2	2	2	1	1	1	1	1	1	1	1	1	1	0	0	1	1	1	1	2	1	1	0	0	0	1	1	0	1	1	1	1	1	1	0	0	0	0	1
P58546	P58546	2	2	2	Myotrophin	MTPN		1	2	2	2	2	1	0	1	1	1	0	1	1	1	1	0	0	0	0	0	0	1	1	0	0	0	0	0	0	0	0	0	0	1	0	1	0	0	0	0	0	0
P59666;P59665	P59666;P59665	2;2	2;2	2;2	Neutrophil defensin 3;HP 3-56;Neutrophil defensin 2;Neutrophil defensin 1;HP 1-56;Neutrophil defensin 2	DEFA3;DEFA1	;	2	2	2	2	1	1	1	1	1	1	0	1	0	0	1	2	0	2	2	1	1	2	1	1	1	2	2	2	2	1	2	2	1	1	0	2	2	2	2	2	1	1
P59998	P59998	4	4	4	Actin-related protein 2/3 complex subunit 4	ARPC4		1	4	4	4	3	3	0	1	2	3	1	2	4	4	3	0	0	1	1	0	0	2	3	2	1	0	0	1	0	0	0	0	1	3	2	1	1	0	1	1	0	1
P60033	P60033	1	1	1	CD81 antigen	CD81		1	1	1	1	1	0	0	1	1	1	1	0	1	1	1	1	0	1	0	0	1	1	1	1	0	0	0	0	0	0	0	1	1	0	0	0	0	0	0	0	0	1
P60174	P60174	7	7	7	Triosephosphate isomerase	TPI1		1	7	7	7	5	4	0	2	4	2	0	1	6	7	4	0	0	0	1	0	0	4	6	2	0	0	1	0	0	0	0	0	3	2	1	0	1	0	0	1	0	0
P60660;P14649	P60660	8;2	8;2	8;2	Myosin light polypeptide 6	MYL6		2	8	8	8	8	4	3	3	5	6	6	7	7	6	8	4	2	6	7	6	1	5	8	6	5	5	7	7	2	7	5	6	7	4	5	8	8	7	6	7	4	8
P60709;Q6S8J3;A5A3E0;P0CG38;Q9BYX7	P60709	25;10;9;8;4	25;10;9;8;4	1;0;0;0;0	Actin, cytoplasmic 1;Actin, cytoplasmic 1, N-terminally processed	ACTB		5	25	25	1	25	19	19	20	18	21	19	19	19	22	20	18	15	19	20	18	17	19	21	19	20	17	18	18	17	21	15	16	21	18	18	18	20	15	18	17	17	19
P60900	P60900	2	2	2	Proteasome subunit alpha type-6	PSMA6		1	2	2	2	0	1	0	1	2	1	1	0	2	1	1	0	0	0	0	0	0	2	2	1	0	0	0	0	0	0	0	0	0	1	0	0	0	0	0	0	0	0
P60953	P60953	3	3	3	Cell division control protein 42 homolog	CDC42		1	3	3	3	3	3	0	3	0	1	1	1	2	2	2	0	1	0	2	1	0	2	1	1	0	1	1	1	1	1	1	1	2	1	0	1	1	2	2	1	0	0
P61026;P51153;Q92930	P61026	3;1;1	3;1;1	2;0;0	Ras-related protein Rab-10	RAB10		3	3	3	2	2	2	0	1	2	1	0	1	3	3	2	1	0	1	2	2	1	3	3	2	1	3	3	1	2	2	1	1	1	2	0	2	3	2	2	2	0	1
P61106	P61106	1	1	1	Ras-related protein Rab-14	RAB14		1	1	1	1	1	0	0	0	0	0	0	0	0	1	1	0	0	0	0	0	0	0	0	0	0	0	0	0	0	0	0	0	0	0	0	0	1	0	0	0	0	0
P61158;Q9C0K3;Q9P1U1	P61158	3;1;1	3;1;1	3;1;1	Actin-related protein 3	ACTR3		3	3	3	3	3	1	0	1	0	0	0	1	0	1	1	0	1	0	1	0	0	1	1	1	0	0	0	0	0	0	0	0	0	0	0	0	0	0	0	0	0	0
P84085;P84077;P61204	P84085;P84077;P61204	1;1;1	1;1;1	1;1;1	ADP-ribosylation factor 5;ADP-ribosylation factor 1;ADP-ribosylation factor 3	ARF5;ARF1;ARF3	;;	3	1	1	1	1	0	0	0	0	0	0	0	0	1	1	0	0	0	0	0	0	0	1	0	0	0	0	1	0	0	0	0	0	0	0	0	0	0	0	0	0	0
P61224;A6NIZ1;P62834	P61224;A6NIZ1;P62834	8;7;5	8;7;5	8;7;5	Ras-related protein Rap-1b;Ras-related protein Rap-1b-like protein;Ras-related protein Rap-1A	RAP1B;RAP1A	;;	3	8	8	8	8	6	2	4	3	5	3	5	4	6	4	3	1	3	3	2	2	3	5	3	2	3	3	4	2	3	2	2	3	2	2	5	3	1	2	3	2	3
P61225	P61225	1	1	1	Ras-related protein Rap-2b	RAP2B		1	1	1	1	1	1	0	0	0	1	1	0	1	1	1	0	0	0	0	0	0	0	1	0	0	0	0	0	0	0	0	0	0	0	0	0	1	0	1	0	0	0
P61604	P61604	2	2	2	10 kDa heat shock protein, mitochondrial	HSPE1		1	2	2	2	2	0	0	0	0	0	0	0	0	2	0	0	0	0	1	0	0	0	1	0	0	0	0	0	0	0	0	0	0	0	0	0	1	1	1	0	0	0
P61626	P61626	3	3	3	Lysozyme C	LYZ		1	3	3	3	0	1	1	1	1	0	0	2	1	0	1	0	0	0	0	0	0	1	0	3	0	0	0	0	0	0	0	0	1	1	0	1	0	0	0	0	0	0
P61769	P61769	4	4	4	Beta-2-microglobulin;Beta-2-microglobulin form pI 5.3	B2M		1	4	4	4	4	3	2	3	2	4	1	2	2	1	2	2	1	2	2	2	2	2	2	2	3	1	1	2	1	1	0	1	2	2	2	3	2	1	1	1	0	0
P61981	P61981	5	3	3	14-3-3 protein gamma;14-3-3 protein gamma, N-terminally processed	YWHAG		1	5	3	3	4	5	2	4	4	4	2	3	4	5	4	3	2	1	4	2	2	4	5	3	4	1	3	3	1	4	2	2	3	4	2	2	1	2	1	1	1	1
P62136	P62136	1	1	1	Serine/threonine-protein phosphatase PP1-alpha catalytic subunit	PPP1CA		1	1	1	1	1	0	0	0	0	0	0	0	0	1	1	0	0	0	0	0	0	0	1	0	0	0	0	0	0	0	0	0	0	0	0	0	0	0	0	0	0	0
P62258	P62258	6	4	4	14-3-3 protein epsilon	YWHAE		1	6	4	4	5	5	3	4	5	4	2	3	5	5	5	3	2	1	3	2	3	5	5	4	4	1	1	3	1	3	2	1	4	5	2	2	4	2	1	3	1	1
P62263	P62263	1	1	1	40S ribosomal protein S14	RPS14		1	1	1	1	1	1	1	1	1	1	1	1	1	1	1	1	0	1	1	1	1	1	1	1	1	1	1	1	1	1	1	1	1	1	1	0	1	1	1	1	0	1
P62328;CON__P21752	P62328	8;1	8;1	7;0	Thymosin beta-4;Hematopoietic system regulatory peptide	TMSB4X		2	8	8	7	7	7	3	5	7	6	5	7	7	7	7	2	0	1	1	1	1	6	7	7	3	1	3	3	1	2	2	1	4	6	6	1	1	1	1	2	1	0
Q9H0U4;Q92928;P62820	Q9H0U4;Q92928;P62820	2;2;2	1;1;1	1;1;1	Ras-related protein Rab-1B;Putative Ras-related protein Rab-1C;Ras-related protein Rab-1A	RAB1B;RAB1C;RAB1A	;;	3	2	1	1	1	0	0	1	2	1	1	1	2	2	2	1	0	0	1	1	2	1	2	1	0	1	2	1	0	2	0	0	0	0	0	2	2	1	0	1	0	2
P62873	P62873	2	2	2	Guanine nucleotide-binding protein G(I)/G(S)/G(T) subunit beta-1	GNB1		1	2	2	2	2	1	1	2	1	1	0	2	1	1	2	1	1	0	0	0	1	1	1	1	1	0	0	1	0	0	1	1	1	1	1	1	1	1	1	1	1	0
Q9HAV0;P62879	Q9HAV0;P62879	1;1	1;1	1;1	Guanine nucleotide-binding protein subunit beta-4;Guanine nucleotide-binding protein G(I)/G(S)/G(T) subunit beta-2	GNB4;GNB2	;	2	1	1	1	1	1	1	1	1	1	1	1	1	0	1	1	0	0	1	0	0	1	1	1	1	1	1	0	0	1	0	0	0	0	1	0	0	0	0	0	1	0
P62937;P0DN26;A0A0B4J2A2;A0A075B759;Q9Y536;F5H284	P62937	7;1;1;1;1;1	7;1;1;1;1;1	7;1;1;1;1;1	Peptidyl-prolyl cis-trans isomerase A;Peptidyl-prolyl cis-trans isomerase A, N-terminally processed	PPIA		6	7	7	7	7	7	5	6	5	5	3	5	6	6	5	0	0	2	3	2	2	5	6	6	4	1	1	1	0	0	0	2	5	7	3	3	4	3	0	3	1	0
P63104	P63104	12	12	10	14-3-3 protein zeta/delta	YWHAZ		1	12	12	10	11	12	9	11	10	10	8	9	11	11	11	7	5	8	9	6	8	10	12	9	10	5	8	10	6	9	6	5	9	10	6	7	9	7	7	7	4	5
P63241	P63241	2	2	2	Eukaryotic translation initiation factor 5A-1	EIF5A		1	2	2	2	2	1	0	1	0	0	0	1	1	1	0	0	0	0	0	0	0	0	1	0	0	0	0	0	0	0	0	0	0	1	0	0	0	0	0	0	0	0
P63261	P63261	25	1	1	Actin, cytoplasmic 2;Actin, cytoplasmic 2, N-terminally processed	ACTG1		1	25	1	1	25	19	19	20	18	21	19	19	19	22	20	18	14	18	20	17	17	19	21	19	20	16	17	17	17	21	15	16	21	18	18	18	20	15	18	17	17	19
P63313	P63313	2	1	1	Thymosin beta-10	TMSB10		1	2	1	1	1	1	0	1	1	1	2	2	2	1	2	0	0	0	0	0	1	2	1	1	0	0	0	0	0	0	0	0	0	1	1	0	0	0	0	0	0	0
P67936	P67936	23	23	13	Tropomyosin alpha-4 chain	TPM4		1	23	23	13	22	20	9	15	17	17	13	13	19	21	18	8	4	11	16	8	1	15	19	15	13	10	13	16	13	16	14	11	17	15	8	12	15	14	12	9	6	12
P68133;P68032;P63267;P62736	P68133;P68032;P63267;P62736	16;16;15;15	1;1;1;1	1;1;1;1	Actin, alpha skeletal muscle;Actin, alpha cardiac muscle 1;Actin, gamma-enteric smooth muscle;Actin, aortic smooth muscle	ACTA1;ACTC1;ACTG2;ACTA2	;;;	4	16	1	1	16	12	13	12	12	13	13	13	13	14	13	12	9	12	13	13	10	12	13	13	13	10	10	12	11	13	9	9	13	12	11	12	12	9	10	10	11	13
P68036;A0A1B0GUS4	P68036;A0A1B0GUS4	2;1	2;1	2;1	Ubiquitin-conjugating enzyme E2 L3	UBE2L3	;	2	2	2	2	1	0	0	0	0	0	0	0	0	1	1	0	0	0	0	0	0	0	2	0	0	0	1	0	0	0	0	0	0	0	0	1	2	0	0	0	0	0
P68366	P68366	16	6	4	Tubulin alpha-4A chain	TUBA4A		1	16	6	4	14	9	6	7	5	8	10	5	7	15	12	7	2	9	15	8	5	4	14	7	11	9	11	9	6	12	12	6	10	5	8	12	12	10	14	10	10	10
P68371;P04350;Q3ZCM7	P68371;P04350	17;12;4	5;3;1	3;2;1	Tubulin beta-4B chain;Tubulin beta-4A chain	TUBB4B;TUBB4A	;	3	17	5	3	15	5	3	2	6	4	3	4	6	13	7	3	0	2	8	3	1	2	11	6	5	11	12	7	3	8	13	2	6	1	1	8	15	6	11	8	5	1
P68402	P68402	1	1	1	Platelet-activating factor acetylhydrolase IB subunit beta	PAFAH1B2		1	1	1	1	0	0	0	0	0	0	0	0	1	1	0	0	0	0	0	0	0	0	1	1	0	0	0	0	0	0	0	0	0	1	0	0	0	0	0	0	0	0
P68871	P68871	16	16	9	Hemoglobin subunit beta;LVV-hemorphin-7;Spinorphin	HBB		1	16	16	9	14	15	15	16	16	16	15	15	15	15	14	11	12	14	14	11	14	15	15	16	16	12	13	14	13	13	13	12	15	16	14	13	14	14	13	15	14	11
P69892;P69891	P69892;P69891	5;4	4;3	4;3	Hemoglobin subunit gamma-2;Hemoglobin subunit gamma-1	HBG2;HBG1	;	2	5	4	4	2	1	3	3	3	1	4	3	2	2	1	1	1	1	1	1	1	5	3	2	1	1	1	1	1	1	1	1	1	3	2	1	1	2	1	1	1	1
P69905;P02008	P69905	12;1	12;1	8;0	Hemoglobin subunit alpha	HBA1		2	12	12	8	11	11	12	11	12	11	12	11	11	10	12	8	11	9	10	9	10	12	12	12	10	6	9	8	9	9	7	7	11	12	11	10	9	9	9	11	8	8
P78417	P78417	2	2	2	Glutathione S-transferase omega-1	GSTO1		1	2	2	2	2	1	0	0	1	0	0	1	2	2	2	0	0	0	1	0	0	2	1	0	0	0	0	0	0	0	0	0	1	1	0	0	0	0	1	0	0	0
P78509	P78509	18	18	18	Reelin	RELN		1	18	18	18	6	8	7	6	4	8	6	8	10	12	7	9	2	8	7	11	10	9	11	13	9	10	12	3	11	2	5	16	12	5	8	5	5	7	12	9	7	0
P78545	P78545	1	1	1	ETS-related transcription factor Elf-3	ELF3		1	1	1	1	0	0	0	0	1	1	1	0	0	0	0	0	0	0	0	0	1	0	0	0	0	0	1	0	1	0	1	1	0	0	0	0	1	0	1	0	0	1
P80108	P80108	16	16	16	Phosphatidylinositol-glycan-specific phospholipase D	GPLD1		1	16	16	16	4	1	12	7	12	2	5	4	8	1	8	15	12	12	14	15	15	7	8	5	14	10	14	13	11	12	10	9	6	7	5	13	13	10	9	10	10	9
P80723	P80723	4	4	4	Brain acid soluble protein 1	BASP1		1	4	4	4	2	4	0	2	1	3	1	1	2	2	3	0	0	0	0	1	1	2	1	0	0	0	0	0	0	0	0	0	0	0	0	0	0	0	0	0	0	0
P80748	P80748	4	2	2	Ig lambda chain V-III region LOI			1	4	2	2	3	4	1	1	1	2	1	2	2	3	2	3	1	2	3	3	1	2	2	3	3	2	3	1	3	3	2	3	3	3	3	1	3	2	2	2	3	1
P81605	P81605	3	3	3	Dermcidin;Survival-promoting peptide;DCD-1	DCD		1	3	3	3	2	3	3	1	1	3	1	2	3	0	1	2	3	0	2	1	1	2	0	2	2	1	0	1	1	1	0	1	1	3	2	0	0	0	2	0	2	1
Q00013	Q00013	3	3	3	55 kDa erythrocyte membrane protein	MPP1		1	3	3	3	2	0	0	1	3	2	1	2	1	1	2	1	1	0	0	0	0	2	2	2	2	3	1	1	0	1	0	1	2	3	0	1	1	0	1	0	0	0
Q00610;P53675	Q00610	6;1	6;1	6;1	Clathrin heavy chain 1	CLTC		2	6	6	6	3	2	1	1	2	2	2	1	2	3	0	0	1	1	1	1	1	1	3	4	2	1	2	0	1	1	1	0	0	0	0	3	3	0	1	1	2	1
Q01469	Q01469	1	1	1	Fatty acid-binding protein, epidermal	FABP5		1	1	1	1	1	1	0	0	0	0	0	0	1	0	1	0	0	0	0	1	0	0	0	0	0	1	0	0	0	0	0	0	0	0	0	0	0	0	0	0	0	0
Q01518	Q01518	8	8	8	Adenylyl cyclase-associated protein 1	CAP1		1	8	8	8	6	4	1	3	3	3	1	3	4	5	5	0	0	1	1	0	0	2	4	3	4	1	0	1	3	1	3	2	4	2	1	3	6	1	3	2	0	0
Q02413	Q02413	1	1	1	Desmoglein-1	DSG1		1	1	1	1	0	0	0	0	0	0	0	0	0	0	0	1	0	0	0	0	0	0	0	0	0	0	0	0	0	0	0	0	0	0	0	0	0	0	0	0	0	0
Q9H195;Q02505	Q9H195;Q02505	1;1	1;1	1;1	Mucin-3B;Mucin-3A	MUC3B;MUC3A	;	2	1	1	1	0	0	0	0	0	0	0	0	0	0	0	0	0	0	0	0	0	0	0	0	0	0	0	0	0	0	0	0	0	0	0	0	0	0	0	0	0	0
Q02817	Q02817	5	5	5	Mucin-2	MUC2		1	5	5	5	3	0	0	0	1	0	1	2	3	0	2	3	0	0	0	0	0	0	0	0	0	1	0	0	0	0	0	1	0	0	1	0	0	0	0	0	1	0
Q02818	Q02818	9	9	9	Nucleobindin-1	NUCB1		1	9	9	9	2	1	4	1	2	8	2	5	3	2	4	4	0	5	1	0	2	1	3	3	1	2	2	1	0	2	1	1	5	1	3	0	0	0	1	1	1	1
Q03591;P36980	Q03591	4;1	1;1	1;1	Complement factor H-related protein 1	CFHR1		2	4	1	1	3	3	2	2	2	3	2	2	2	2	2	3	1	2	2	2	3	2	2	2	3	2	2	3	3	1	2	3	1	2	1	3	3	2	2	2	2	2
Q04756;CON__ENSEMBL:ENSBTAP00000023055	Q04756;CON__ENSEMBL:ENSBTAP00000023055	2;1	2;1	2;1	Hepatocyte growth factor activator;Hepatocyte growth factor activator short chain;Hepatocyte growth factor activator long chain	HGFAC	;	2	2	2	2	0	0	1	0	1	1	1	0	0	0	1	2	0	0	2	2	2	0	0	0	1	0	0	0	1	1	0	0	0	1	0	0	0	1	1	0	1	0
Q04917	Q04917	5	3	3	14-3-3 protein eta	YWHAH		1	5	3	3	4	4	2	3	3	2	3	4	4	5	3	2	2	1	3	2	2	3	5	2	2	1	1	3	2	3	2	1	2	3	1	2	4	2	1	2	2	2
Q05682	Q05682	8	8	8	Caldesmon	CALD1		1	8	8	8	6	4	0	0	0	1	0	0	0	5	1	0	0	0	1	0	0	0	3	0	0	0	0	0	0	0	1	0	1	0	0	2	3	0	1	0	0	0
Q06033;CON__Q0V8M9	Q06033;CON__Q0V8M9	2;1	2;1	2;1	Inter-alpha-trypsin inhibitor heavy chain H3	ITIH3	;	2	2	2	2	0	2	0	0	0	0	0	0	1	1	0	0	1	1	0	1	1	0	0	2	1	0	0	0	0	0	1	1	0	0	0	0	1	0	1	0	0	0
Q06830;Q13162	Q06830	6;1	5;1	5;1	Peroxiredoxin-1	PRDX1		2	6	5	5	4	4	2	2	5	5	2	2	2	3	3	2	1	1	3	1	1	5	5	4	1	1	1	1	1	2	1	1	5	2	2	1	2	2	2	2	1	0
Q07021	Q07021	1	1	1	Complement component 1 Q subcomponent-binding protein, mitochondrial	C1QBP		1	1	1	1	0	0	0	0	0	0	0	0	1	1	0	0	0	1	1	1	0	0	0	1	0	0	0	0	0	0	0	0	0	0	0	1	0	0	0	0	0	0
Q08380	Q08380	24	24	24	Galectin-3-binding protein	LGALS3BP		1	24	24	24	22	23	20	23	19	22	22	22	23	23	22	22	20	23	22	23	23	24	22	23	19	16	20	20	19	23	19	20	20	23	19	16	17	20	17	18	17	16
Q08495	Q08495	5	5	5	Dematin	DMTN		1	5	5	5	2	2	1	2	3	2	2	1	4	3	3	1	0	1	1	1	1	2	4	5	3	1	0	0	1	0	0	2	2	2	1	0	4	2	3	0	0	0
Q08722	Q08722	1	1	1	Leukocyte surface antigen CD47	CD47		1	1	1	1	1	1	1	1	1	1	1	1	1	1	1	1	1	1	1	1	1	1	1	1	1	1	1	1	1	1	1	1	1	1	1	0	1	1	1	1	1	1
Q12913	Q12913	1	1	1	Receptor-type tyrosine-protein phosphatase eta	PTPRJ		1	1	1	1	1	1	0	0	0	0	0	0	0	0	0	0	0	0	0	0	0	0	0	0	0	0	0	0	0	0	0	0	0	0	0	0	0	0	0	0	0	0
Q13093	Q13093	3	3	3	Platelet-activating factor acetylhydrolase	PLA2G7		1	3	3	3	2	0	2	1	2	2	2	2	2	1	2	2	2	3	3	3	2	2	1	3	2	2	2	2	2	3	2	2	2	2	2	2	3	2	2	3	3	1
Q13201	Q13201	17	17	17	Multimerin-1;Platelet glycoprotein Ia*;155 kDa platelet multimerin	MMRN1		1	17	17	17	9	5	2	2	0	2	0	2	3	15	4	1	1	7	8	1	0	0	14	2	3	0	6	2	2	4	6	1	5	2	0	9	15	1	10	4	0	4
Q13418	Q13418	7	7	7	Integrin-linked protein kinase	ILK		1	7	7	7	5	3	1	0	0	1	2	3	0	2	2	2	0	1	2	1	0	1	4	3	5	1	1	4	1	3	1	1	2	0	0	3	6	1	2	3	3	0
Q13561	Q13561	3	3	3	Dynactin subunit 2	DCTN2		1	3	3	3	2	0	0	0	1	0	0	0	0	3	1	0	0	0	1	0	0	0	0	0	0	0	0	0	0	1	0	0	0	0	0	0	1	0	0	0	0	0
Q13576	Q13576	1	1	1	Ras GTPase-activating-like protein IQGAP2	IQGAP2		1	1	1	1	1	1	0	0	0	0	0	0	0	1	0	0	0	0	0	0	0	0	0	0	0	0	0	0	0	0	0	0	0	0	0	0	0	0	0	0	0	0
Q13790	Q13790	5	5	5	Apolipoprotein F	APOF		1	5	5	5	2	3	5	2	5	4	4	4	4	2	3	4	4	2	2	2	3	5	2	2	3	2	2	2	2	3	2	2	2	2	3	2	2	2	2	2	2	3
Q14019	Q14019	2	2	2	Coactosin-like protein	COTL1		1	2	2	2	0	0	0	0	0	0	0	0	0	1	0	0	0	0	0	0	0	0	2	0	0	0	0	0	0	0	0	0	0	0	0	0	0	1	0	0	0	0
Q14242	Q14242	2	2	2	P-selectin glycoprotein ligand 1	SELPLG		1	2	2	2	1	2	1	1	1	1	0	2	1	1	1	2	1	1	1	2	2	1	0	0	1	0	1	0	0	1	1	0	0	0	0	0	0	0	0	0	0	0
Q14247	Q14247	5	5	5	Src substrate cortactin	CTTN		1	5	5	5	5	3	2	0	2	1	1	1	3	4	2	1	0	1	3	1	0	1	2	1	1	1	1	1	0	2	1	0	2	0	0	0	2	0	2	0	0	1
Q14254	Q14254	4	4	4	Flotillin-2	FLOT2		1	4	4	4	0	2	0	1	1	1	1	0	2	1	1	0	0	0	0	0	0	2	2	1	0	1	0	0	0	0	1	1	1	0	0	0	1	0	2	1	1	0
Q14624;CON__Q3T052	Q14624	18;1	18;1	18;1	Inter-alpha-trypsin inhibitor heavy chain H4;70 kDa inter-alpha-trypsin inhibitor heavy chain H4;35 kDa inter-alpha-trypsin inhibitor heavy chain H4	ITIH4		2	18	18	18	8	11	18	12	16	7	15	11	12	9	13	10	9	10	12	8	13	12	10	11	10	10	9	11	8	11	10	8	11	9	7	12	11	6	8	9	7	7
Q14766	Q14766	7	7	7	Latent-transforming growth factor beta-binding protein 1	LTBP1		1	7	7	7	6	3	0	0	0	0	0	0	0	4	0	0	0	1	2	0	0	0	3	0	1	0	2	1	0	0	0	0	2	0	0	1	3	1	1	0	0	0
Q14847	Q14847	3	3	3	LIM and SH3 domain protein 1	LASP1		1	3	3	3	3	1	0	0	0	0	0	0	0	2	0	0	0	0	1	1	1	0	1	0	0	0	1	0	0	0	0	0	1	0	0	1	0	0	0	0	0	0
Q15063	Q15063	1	1	1	Periostin	POSTN		1	1	1	1	1	0	0	0	1	1	0	1	0	0	1	1	0	0	1	0	1	1	1	0	1	0	1	0	1	1	0	1	1	0	0	0	1	1	1	0	0	0
Q15084	Q15084	4	4	4	Protein disulfide-isomerase A6	PDIA6		1	4	4	4	3	1	0	0	1	1	1	2	2	3	2	2	0	0	3	0	0	0	3	1	0	0	1	0	0	0	0	0	2	1	0	1	1	0	1	0	0	0
Q15404	Q15404	6	6	6	Ras suppressor protein 1	RSU1		1	6	6	6	6	6	3	5	4	4	5	6	6	6	6	5	2	1	6	3	5	5	6	5	6	4	5	5	3	5	6	4	5	6	2	6	6	3	4	5	1	5
Q15465	Q15465	1	1	1	Sonic hedgehog protein;Sonic hedgehog protein N-product;Sonic hedgehog protein C-product	SHH		1	1	1	1	0	0	0	0	0	0	0	0	0	0	0	0	0	0	0	0	0	0	0	0	0	0	0	1	0	0	0	0	0	0	0	0	0	0	0	0	0	0
Q15485	Q15485	6	6	6	Ficolin-2	FCN2		1	6	6	6	2	1	3	2	3	2	2	3	2	2	3	4	3	5	3	3	3	4	4	3	3	3	4	5	5	3	4	5	3	1	2	5	3	3	3	3	3	3
Q15555	Q15555	2	2	2	Microtubule-associated protein RP/EB family member 2	MAPRE2		1	2	2	2	2	1	0	0	0	0	0	0	0	1	0	0	0	0	0	0	0	0	1	1	0	0	0	0	0	0	0	0	0	0	0	0	0	0	0	0	0	0
Q15582	Q15582	2	2	2	Transforming growth factor-beta-induced protein ig-h3	TGFBI		1	2	2	2	1	1	1	1	2	2	2	2	2	1	1	2	1	1	1	1	2	1	1	1	1	2	1	1	1	2	1	1	2	1	1	2	2	1	0	1	2	0
Q15599	Q15599	1	1	1	Na(+)/H(+) exchange regulatory cofactor NHE-RF2	SLC9A3R2		1	1	1	1	1	1	0	0	0	1	0	0	1	0	0	0	0	0	0	0	0	0	0	0	0	0	1	0	1	0	0	1	0	0	0	0	0	1	0	0	0	0
Q15722	Q15722	2	2	2	Leukotriene B4 receptor 1	LTB4R		1	2	2	2	0	2	0	0	0	0	0	0	0	0	1	0	0	0	0	0	0	0	1	0	0	0	0	0	0	0	0	0	0	0	0	0	0	0	0	0	0	0
Q15762	Q15762	2	2	2	CD226 antigen	CD226		1	2	2	2	2	0	0	0	0	0	1	1	0	1	0	0	0	0	1	0	0	2	2	1	1	0	0	1	0	1	0	0	1	1	0	0	2	0	0	0	0	0
Q15843	Q15843	1	1	1	NEDD8	NEDD8		1	1	1	1	0	1	0	0	0	0	0	0	0	1	0	0	0	0	0	0	0	1	1	0	0	0	0	0	0	0	0	0	0	1	0	0	0	0	0	0	0	0
Q15848	Q15848	2	2	2	Adiponectin	ADIPOQ		1	2	2	2	0	1	0	0	0	0	0	0	1	1	2	1	0	1	0	0	1	0	1	0	1	2	1	0	2	0	0	2	0	0	0	0	2	1	1	2	1	0
Q15942	Q15942	12	12	12	Zyxin	ZYX		1	12	12	12	12	8	3	5	4	5	3	3	6	9	4	2	0	2	5	1	0	3	4	5	5	1	4	2	2	3	2	0	3	3	0	2	6	2	3	1	0	1
Q16378	Q16378	1	1	1	Proline-rich protein 4	PRR4		1	1	1	1	0	0	0	0	0	0	0	0	0	0	0	0	0	0	0	0	0	0	0	1	0	0	0	0	0	0	0	0	0	1	0	0	0	0	0	0	0	0
Q16643	Q16643	2	2	2	Drebrin	DBN1		1	2	2	2	2	0	0	0	0	0	0	0	0	1	0	0	0	0	0	0	0	0	0	0	0	0	0	0	1	0	0	0	0	0	0	0	0	0	0	0	0	0
Q3ZCW2	Q3ZCW2	4	4	4	Galectin-related protein	LGALSL		1	4	4	4	4	1	0	1	0	0	1	2	3	1	1	0	0	0	0	0	0	1	2	0	0	0	0	0	0	0	0	0	0	0	0	0	0	0	0	0	0	0
Q4G0X9	Q4G0X9	2	2	2	Coiled-coil domain-containing protein 40	CCDC40		1	2	2	2	1	1	0	1	0	1	0	0	0	0	1	0	0	0	0	0	0	0	0	0	1	0	0	0	0	0	0	0	0	1	0	0	0	0	0	0	0	0
Q4LDE5	Q4LDE5	37	37	37	Sushi, von Willebrand factor type A, EGF and pentraxin domain-containing protein 1	SVEP1		1	37	37	37	9	17	12	9	7	13	13	12	15	16	14	14	3	17	3	18	9	15	9	27	9	19	21	4	20	1	5	31	23	8	7	4	9	8	21	10	5	2
Q562E7	Q562E7	1	1	1	WD repeat-containing protein 81	WDR81		1	1	1	1	0	0	0	0	0	0	0	0	0	0	0	0	0	0	0	0	0	0	0	0	0	0	0	0	0	1	0	0	1	0	0	1	0	0	0	1	0	0
Q562R1	Q562R1	7	1	1	Beta-actin-like protein 2	ACTBL2		1	7	1	1	6	5	4	4	3	5	4	4	5	5	4	5	2	5	5	5	4	5	5	6	5	4	2	4	3	4	2	2	5	4	4	4	4	2	2	2	4	5
Q5VZ19	Q5VZ19	1	1	1	Tudor domain-containing protein 10	TDRD10		1	1	1	1	0	0	0	0	0	0	0	0	0	0	0	0	0	0	0	0	0	0	0	0	0	0	0	0	0	0	1	0	0	0	0	0	0	0	0	0	0	0
Q6GTS8	Q6GTS8	4	4	4	Probable carboxypeptidase PM20D1	PM20D1		1	4	4	4	0	0	0	0	0	0	0	0	0	0	0	0	0	0	0	0	0	0	0	0	0	0	0	0	0	0	0	0	0	0	0	0	0	4	0	0	0	0
Q6IBS0	Q6IBS0	2	2	2	Twinfilin-2	TWF2		1	2	2	2	1	1	0	0	0	0	0	0	1	1	0	0	0	0	0	0	0	0	2	1	0	0	0	0	0	0	0	0	0	0	0	0	0	0	0	0	0	0
Q6Q788	Q6Q788	8	8	8	Apolipoprotein A-V	APOA5		1	8	8	8	0	0	4	0	7	0	7	8	2	2	0	0	5	1	2	0	2	1	0	0	1	1	0	2	1	0	0	0	2	0	0	2	0	0	1	0	0	0
Q6UWD8	Q6UWD8	2	2	2	Transmembrane protein C16orf54	C16orf54		1	2	2	2	1	2	0	2	2	2	0	1	1	1	2	1	0	0	0	1	2	1	2	1	0	0	2	2	0	1	0	0	1	0	0	0	0	0	0	0	0	0
Q71U36;P0DPH8;P0DPH7;Q6PEY2	Q71U36;P0DPH8;P0DPH7;Q6PEY2	16;13;13;12	16;13;13;12	1;1;1;1	Tubulin alpha-1A chain;Tubulin alpha-3E chain	TUBA1A;TUBA3E	;;;	4	16	16	1	15	11	5	6	4	7	8	6	8	15	11	9	2	10	15	8	5	4	14	8	12	11	10	11	5	13	12	7	8	4	6	12	14	10	14	9	8	9
Q76LX8	Q76LX8	12	12	12	A disintegrin and metalloproteinase with thrombospondin motifs 13	ADAMTS13		1	12	12	12	0	0	1	0	0	0	0	1	0	0	0	4	0	3	0	2	0	3	2	3	2	2	4	1	4	1	3	8	1	0	1	4	10	6	9	7	2	1
Q7Z406	Q7Z406	6	2	2	Myosin-14	MYH14		1	6	2	2	6	1	2	3	3	2	2	3	1	5	4	2	2	2	3	2	1	2	6	1	3	2	5	4	3	3	4	1	4	2	2	3	6	3	6	3	2	2
Q7Z7G0	Q7Z7G0	4	4	4	Target of Nesh-SH3	ABI3BP		1	4	4	4	2	2	0	1	1	0	0	0	1	0	3	0	0	1	1	0	2	1	0	1	0	1	2	0	1	0	0	0	1	2	1	0	0	0	0	0	1	0
Q86UX7	Q86UX7	23	23	23	Fermitin family homolog 3	FERMT3		1	23	23	23	21	17	5	13	13	9	7	14	12	19	17	6	1	7	15	7	4	12	20	10	16	11	15	22	8	8	11	3	15	13	5	15	19	8	11	11	6	5
Q86YW5	Q86YW5	2	2	2	Trem-like transcript 1 protein	TREML1		1	2	2	2	2	2	0	0	1	1	0	1	1	2	1	0	0	0	1	0	0	0	2	0	0	0	0	0	0	0	0	0	0	0	0	1	0	0	0	0	0	0
Q8IWL2;Q8IWL1	Q8IWL2;Q8IWL1	2;2	2;2	2;2	Pulmonary surfactant-associated protein A1;Pulmonary surfactant-associated protein A2	SFTPA1;SFTPA2	;	2	2	2	2	0	1	1	0	0	0	0	0	0	0	0	0	0	0	0	0	0	0	0	0	0	0	0	0	0	0	0	0	0	0	0	0	0	0	0	0	0	0
Q8TAF3	Q8TAF3	2	2	2	WD repeat-containing protein 48	WDR48		1	2	2	2	1	1	1	1	1	1	1	1	1	1	1	1	1	1	1	1	1	1	1	2	1	1	1	1	1	1	1	1	1	1	1	1	1	1	1	1	1	1
Q8TBZ0	Q8TBZ0	2	2	2	Coiled-coil domain-containing protein 110	CCDC110		1	2	2	2	2	1	1	0	1	0	1	0	0	0	0	0	1	0	0	0	0	0	0	0	2	0	0	0	0	1	0	0	0	1	0	1	0	0	0	0	0	0
Q8TD06;O95994	Q8TD06;O95994	2;1	2;1	2;1	Anterior gradient protein 3 homolog;Anterior gradient protein 2 homolog	AGR3;AGR2	;	2	2	2	2	0	0	0	0	0	1	0	0	0	0	0	1	0	0	0	0	0	0	0	2	0	0	0	0	0	0	0	0	1	0	0	0	0	0	0	0	0	0
Q8WUM4	Q8WUM4	3	3	3	Programmed cell death 6-interacting protein	PDCD6IP		1	3	3	3	2	0	1	2	2	1	1	0	1	0	3	0	1	0	1	0	1	1	1	0	0	0	1	1	0	1	1	0	0	1	0	1	0	0	0	0	1	1
Q8WWZ8	Q8WWZ8	10	10	10	Oncoprotein-induced transcript 3 protein	OIT3		1	10	10	10	5	5	5	7	3	7	3	9	7	9	3	2	1	3	0	0	0	6	4	5	1	3	2	0	3	1	5	2	4	2	6	3	3	3	3	0	2	0
Q92496	Q92496	6	6	4	Complement factor H-related protein 4	CFHR4		1	6	6	4	0	0	3	0	0	0	4	3	0	0	0	0	4	0	1	1	0	0	0	0	0	0	0	2	0	0	4	0	1	0	0	5	0	2	2	0	1	3
Q92882	Q92882	2	2	2	Osteoclast-stimulating factor 1	OSTF1		1	2	2	2	2	0	0	1	0	1	0	0	1	0	0	0	1	0	0	0	1	0	0	2	0	0	0	0	0	0	0	0	0	1	0	0	0	0	1	0	0	0
Q92954	Q92954	20	20	20	Proteoglycan 4;Proteoglycan 4 C-terminal part	PRG4		1	20	20	20	12	12	11	8	11	7	13	14	12	9	13	14	3	9	10	15	11	9	7	7	11	6	16	8	10	11	6	4	14	9	8	5	8	9	5	6	7	7
Q93084	Q93084	5	5	3	Sarcoplasmic/endoplasmic reticulum calcium ATPase 3	ATP2A3		1	5	5	3	4	1	0	0	0	1	0	0	2	2	0	0	0	0	0	1	0	0	2	1	0	0	1	1	1	2	1	0	1	0	0	3	4	1	1	0	0	0
Q96CV9	Q96CV9	2	2	2	Optineurin	OPTN		1	2	2	2	2	0	2	0	2	2	1	0	0	0	1	1	1	1	1	0	1	2	0	1	2	2	1	2	0	2	1	1	1	0	0	0	1	0	0	0	1	1
Q96CX2	Q96CX2	1	1	1	BTB/POZ domain-containing protein KCTD12	KCTD12		1	1	1	1	0	0	0	0	0	0	0	0	0	0	1	0	0	0	0	0	0	0	0	0	0	0	0	0	0	0	0	0	0	0	0	0	0	1	0	0	0	0
Q96KN2	Q96KN2	14	14	14	Beta-Ala-His dipeptidase	CNDP1		1	14	14	14	0	1	2	3	0	0	0	0	1	0	0	9	7	1	9	9	8	0	0	0	8	10	10	11	9	9	9	5	0	1	0	8	6	6	6	8	12	8
Q96L50	Q96L50	1	1	1	Leucine-rich repeat protein 1	LRR1		1	1	1	1	1	1	1	1	1	1	1	1	1	1	1	1	1	1	1	1	1	1	1	1	1	1	1	1	1	1	1	1	1	1	1	1	1	1	1	1	1	1
Q96MM6	Q96MM6	1	1	1	Heat shock 70 kDa protein 12B	HSPA12B		1	1	1	1	1	1	0	1	0	1	1	1	1	1	1	0	1	1	0	1	1	1	1	1	1	0	1	1	1	1	1	1	1	1	0	1	0	0	0	0	0	1
Q96NB2	Q96NB2	1	1	1	Sideroflexin-2	SFXN2		1	1	1	1	1	1	0	0	1	0	1	1	1	0	1	0	0	0	0	0	0	0	0	1	0	0	0	0	0	0	0	0	0	0	0	0	0	0	0	0	0	0
Q96PD5;CON__ENSEMBL:ENSBTAP00000016285	Q96PD5	6;1	6;1	6;1	N-acetylmuramoyl-L-alanine amidase	PGLYRP2		2	6	6	6	0	0	5	2	5	2	5	3	4	2	5	4	4	3	3	2	5	3	3	3	3	3	4	1	1	1	3	2	3	2	1	4	2	3	2	2	1	2
Q96RW7	Q96RW7	3	3	3	Hemicentin-1	HMCN1		1	3	3	3	0	1	1	0	1	0	1	0	0	0	0	0	0	0	0	0	0	0	1	0	0	2	0	0	1	0	1	0	1	0	0	0	1	0	0	1	0	0
Q99497	Q99497	3	3	3	Protein deglycase DJ-1	PARK7		1	3	3	3	3	1	0	0	1	1	1	0	1	3	1	0	0	0	0	0	0	0	2	1	0	0	0	0	0	0	0	0	0	1	0	0	0	0	0	0	0	0
Q9BSJ8	Q9BSJ8	1	1	1	Extended synaptotagmin-1	ESYT1		1	1	1	1	0	0	0	0	0	0	0	0	0	0	0	0	0	0	0	0	0	0	0	0	0	0	0	0	0	0	0	0	0	0	0	1	0	0	1	0	0	0
Q9BUN1	Q9BUN1	1	1	1	Protein MENT	MENT		1	1	1	1	0	0	1	0	0	0	1	1	0	0	0	0	0	0	0	0	0	0	0	0	0	0	0	0	0	0	0	0	1	0	0	0	0	0	0	0	0	0
Q9BWP8	Q9BWP8	5	5	5	Collectin-11	COLEC11		1	5	5	5	3	1	1	2	3	1	2	1	2	2	4	5	1	3	1	2	3	5	1	3	2	4	3	1	5	2	1	4	1	0	0	2	5	3	4	4	4	1
Q9BY43	Q9BY43	1	1	1	Charged multivesicular body protein 4a	CHMP4A		1	1	1	1	1	1	1	1	1	1	1	1	1	1	1	1	1	1	1	1	1	1	1	1	1	1	1	1	1	1	1	1	1	1	1	1	1	1	1	1	0	1
Q9BZC7	Q9BZC7	1	1	1	ATP-binding cassette sub-family A member 2	ABCA2		1	1	1	1	0	0	0	1	0	0	0	0	0	0	0	0	0	0	0	0	0	0	1	0	1	0	0	1	0	0	0	0	0	1	0	1	0	0	0	0	0	0
Q9H299	Q9H299	4	4	4	SH3 domain-binding glutamic acid-rich-like protein 3	SH3BGRL3		1	4	4	4	3	3	1	1	2	2	2	3	3	4	3	0	0	0	1	0	0	1	4	1	2	0	0	0	0	0	0	0	1	2	2	0	1	0	0	1	0	0
Q9H4B7;CON__ENSEMBL:ENSBTAP00000025008	Q9H4B7	19;7	19;7	17;5	Tubulin beta-1 chain	TUBB1		2	19	19	17	15	8	1	4	6	4	4	6	10	13	10	7	3	6	9	5	4	4	14	6	10	9	9	11	5	11	10	4	9	2	2	10	15	10	12	11	6	6
Q9H4G4	Q9H4G4	2	2	2	Golgi-associated plant pathogenesis-related protein 1	GLIPR2		1	2	2	2	1	2	0	1	1	1	0	0	2	1	2	0	0	0	0	0	1	1	1	0	0	0	1	0	0	0	0	1	2	2	0	0	0	0	0	0	0	0
Q9H4M9	Q9H4M9	6	6	4	EH domain-containing protein 1	EHD1		1	6	6	4	3	2	2	2	1	2	0	0	3	5	4	0	1	0	1	1	0	3	3	3	0	0	1	2	1	0	0	0	1	0	1	2	1	0	0	1	0	1
Q9H4X1	Q9H4X1	1	1	1	Regulator of cell cycle RGCC	RGCC		1	1	1	1	1	1	0	0	0	0	0	0	0	1	0	0	0	0	1	0	0	0	1	1	0	0	0	0	0	0	0	0	1	0	0	1	1	0	0	0	0	0
Q9HBI1;Q9NVD7	Q9HBI1	7;2	7;2	7;2	Beta-parvin	PARVB		2	7	7	7	5	5	0	1	1	1	2	5	4	4	2	1	1	1	3	1	0	5	5	2	5	2	6	4	1	1	2	2	2	1	1	2	4	1	3	4	0	1
Q9HC84	Q9HC84	19	19	19	Mucin-5B	MUC5B		1	19	19	19	0	3	2	1	1	4	4	1	16	19	14	0	0	0	0	0	0	0	1	3	0	0	2	0	1	2	1	1	0	1	0	0	0	0	2	7	0	4
Q9HCN6	Q9HCN6	2	2	2	Platelet glycoprotein VI	GP6		1	2	2	2	2	0	0	0	0	0	0	0	0	0	0	0	0	0	0	0	0	0	1	0	0	0	0	0	0	0	0	0	0	0	0	0	0	0	0	0	0	0
Q9HCU4	Q9HCU4	1	1	1	Cadherin EGF LAG seven-pass G-type receptor 2	CELSR2		1	1	1	1	1	1	1	1	1	1	1	1	1	1	1	1	0	1	1	1	0	1	1	1	1	1	1	1	1	1	1	1	1	1	0	1	1	1	1	1	1	1
Q9HDC9	Q9HDC9	5	5	5	Adipocyte plasma membrane-associated protein	APMAP		1	5	5	5	1	0	3	2	1	2	1	1	2	2	2	2	2	3	3	4	2	0	0	1	4	0	0	3	0	3	2	1	2	0	0	0	2	0	0	1	2	0
Q9NQ79	Q9NQ79	2	2	2	Cartilage acidic protein 1	CRTAC1		1	2	2	2	0	0	1	0	0	0	0	0	0	0	0	1	2	0	2	1	1	0	0	0	1	0	0	2	2	1	2	1	0	0	0	0	1	1	2	2	1	0
Q9NYL9	Q9NYL9	4	3	3	Tropomodulin-3	TMOD3		1	4	3	3	4	0	0	1	1	1	0	1	2	2	0	0	0	0	1	1	0	0	2	2	1	1	1	0	0	2	1	0	2	1	0	1	1	1	0	0	1	0
Q9NZN3;Q9H223;Q9NZN4	Q9NZN3	4;1;1	2;1;0	2;1;0	EH domain-containing protein 3	EHD3		3	4	2	2	2	0	1	0	0	1	0	0	2	3	2	0	0	0	0	0	0	1	2	1	0	0	2	1	1	0	0	0	3	0	0	1	3	0	0	0	0	0
Q9NZT1	Q9NZT1	3	3	3	Calmodulin-like protein 5	CALML5		1	3	3	3	0	3	2	0	1	0	0	0	1	0	0	1	0	0	0	0	0	0	0	1	0	0	0	0	1	1	1	0	2	1	0	0	0	0	0	0	0	1
Q9UBW5	Q9UBW5	6	6	6	Bridging integrator 2	BIN2		1	6	6	6	6	5	0	1	0	3	1	2	3	6	5	0	0	0	5	0	0	1	5	1	5	1	2	2	0	3	1	1	2	3	0	2	4	0	2	2	0	0
Q9UEW3	Q9UEW3	2	2	2	Macrophage receptor MARCO	MARCO		1	2	2	2	0	2	0	0	0	0	0	0	0	0	0	1	0	2	2	1	0	0	1	0	1	1	0	1	1	0	1	1	1	0	0	1	0	1	0	2	1	0
Q9UHG3	Q9UHG3	15	15	15	Prenylcysteine oxidase 1	PCYOX1		1	15	15	15	11	9	15	14	14	12	14	14	12	10	15	9	13	10	11	12	7	9	7	9	9	8	7	11	9	11	9	5	11	10	7	13	9	7	7	7	10	11
Q9UIB8	Q9UIB8	1	1	1	SLAM family member 5	CD84		1	1	1	1	1	1	0	0	0	1	0	0	1	0	0	0	0	0	1	0	0	0	1	0	0	0	0	0	0	0	0	0	1	0	0	0	0	0	0	0	0	0
Q9UK55	Q9UK55	1	1	1	Protein Z-dependent protease inhibitor	SERPINA10		1	1	1	1	0	1	1	0	1	1	0	1	1	0	0	1	1	0	0	1	0	1	0	0	0	0	0	1	0	1	0	0	1	0	0	0	0	1	0	1	1	1
Q9UL46	Q9UL46	1	1	1	Proteasome activator complex subunit 2	PSME2		1	1	1	1	0	0	0	0	1	0	1	0	1	0	0	0	0	0	0	0	0	1	1	1	0	0	0	0	0	0	0	0	0	0	0	0	0	0	0	0	0	0
Q9ULI3	Q9ULI3	6	6	6	Protein HEG homolog 1	HEG1		1	6	6	6	4	4	3	4	4	5	3	3	6	4	5	4	1	4	3	2	5	4	3	3	2	3	4	2	3	3	1	3	2	4	0	2	3	2	2	3	2	4
Q9ULV4	Q9ULV4	5	5	5	Coronin-1C	CORO1C		1	5	5	5	5	2	0	1	0	1	0	1	3	3	3	1	0	0	3	0	0	0	3	1	2	0	0	1	0	3	1	0	0	1	0	2	4	0	0	1	0	0
Q9Y251	Q9Y251	2	2	2	Heparanase;Heparanase 8 kDa subunit;Heparanase 50 kDa subunit	HPSE		1	2	2	2	2	0	0	0	0	0	0	0	1	2	0	0	0	0	0	0	0	0	2	0	0	1	0	0	0	0	0	0	0	0	0	0	1	0	0	0	0	0
Q9Y490;Q9Y4G6	Q9Y490	96;8	96;8	96;8	Talin-1	TLN1		2	96	96	96	81	60	19	42	42	36	41	44	41	81	64	40	14	38	67	30	18	39	78	56	68	39	57	65	40	49	50	29	48	40	18	59	80	54	63	62	32	39
Q9Y624	Q9Y624	2	2	2	Junctional adhesion molecule A	F11R		1	2	2	2	2	1	0	1	1	1	1	0	1	1	1	1	0	0	1	0	1	1	1	0	1	1	1	1	0	1	1	1	1	0	1	1	1	1	1	1	1	0
Q9Y6R7	Q9Y6R7	109	109	109	IgGFc-binding protein	FCGBP		1	109	109	109	97	96	75	104	85	95	84	80	97	91	96	83	58	69	92	94	95	91	77	101	63	79	94	59	75	78	55	77	70	93	76	61	81	76	94	83	77	39
REV__P57727	REV__P57727	2	2	2				1	2	2	2	1	1	1	1	1	1	1	1	1	1	1	1	1	1	1	1	0	1	1	1	1	1	1	1	1	1	1	1	1	1	1	1	1	1	1	1	1	1
REV__Q03701	REV__Q03701	1	1	1				1	1	1	1	1	1	0	0	0	0	1	1	0	1	0	0	0	1	0	0	1	0	0	0	1	1	0	0	1	1	1	0	1	1	0	0	1	1	1	1	0	0
REV__Q12840	REV__Q12840	1	1	1				1	1	1	1	1	1	0	0	0	0	0	0	0	0	0	0	0	0	0	0	0	0	1	1	0	0	0	0	1	0	1	1	0	0	0	0	0	0	1	0	0	0
REV__Q4G0P3	REV__Q4G0P3	3	3	3				1	3	3	3	2	1	0	1	0	1	0	0	1	1	1	1	0	1	1	0	1	0	1	0	1	1	1	1	1	1	1	0	0	2	1	0	1	1	2	1	1	1
REV__Q5VWG9	REV__Q5VWG9	1	1	1				1	1	1	1	1	0	0	0	0	0	0	0	0	0	0	0	0	0	0	0	0	1	0	0	1	0	0	0	0	0	1	0	0	1	1	0	0	0	0	0	0	1
REV__Q6ZVM7	REV__Q6ZVM7	1	1	1				1	1	1	1	0	1	1	1	1	1	1	1	1	1	1	0	1	1	1	1	0	1	1	1	1	1	0	0	0	0	1	0	1	1	1	1	0	1	0	1	0	1
REV__Q8NB91	REV__Q8NB91	1	1	1				1	1	1	1	0	1	1	1	0	0	0	0	0	0	0	0	0	0	1	1	0	1	0	0	0	1	0	0	1	1	1	1	1	1	0	1	1	1	0	0	0	0
REV__Q96JB1	REV__Q96JB1	1	1	1				1	1	1	1	1	0	1	1	1	1	1	1	1	1	1	0	1	1	1	0	1	1	0	1	1	1	1	1	1	1	1	0	0	0	1	1	1	1	1	1	1	1
[truncated: 384 more columns]

## Sheet: Perseus_ALL
LFQ intensity values
#!{Type}E	E	E	E	E	E	E	E	E	E	E	E	E	E	E	E	E	E	E	E	E	E	E	E	E	E	E	E	E	E	E	E	E	E	E	E	E	E	E	E	E	E	E	E	E	E	E	E	E	E
#!{C:Group1}1	1	1	1	1	1	1	3	3	3	3	3	3	3	3	3	3	3	3	3	3	2	2	2	2	2	2	2	2	2	4	4	4	4	4	4	4	4	4	4	4	4	4	4	4	4	3 pool	1 pool	2 pool	4 pool
8.89402770996094	7.5509877204895	8.84830570220947	7.47901630401611	8.18574047088623	8.03516101837158	6.86589574813843	8.23413753509521	9.05880546569824	8.58561897277832	8.6372594833374	8.07096099853516	8.05663776397705	8.54015445709229	8.30612468719482	7.57702875137329	8.82926559448242	8.8276538848877	9.14248371124268	7.54353952407837	8.37841606140137	8.38904190063477	8.54687595367432	8.04902362823486	8.15884494781494	8.18545722961426	8.22365188598633	8.48370170593262	8.8287181854248	8.28302955627441	8.50280952453613	7.48975658416748	9.43028450012207	8.5654468536377	8.80636310577393	8.51083946228027	8.06848239898682	8.36302852630615	8.67221832275391	7.57469272613525	8.06118869781494	9.8398609161377	8.39303112030029	7.65138006210327	7.57070064544678	8.04686641693115	7.42473411560059	8.24457359313965	7.05022192001343	8.59734439849854
7.59942817687988	7.29742193222046	7.46313333511353	7.17960500717163	7.77697706222534	7.11118078231812	7.52504110336304	7.92629766464233	8.09322357177734	7.37957906723022	7.81324911117554	7.76062250137329	7.80224657058716	7.34997272491455	7.28642892837524	7.93158102035522	7.62186861038208	7.23250770568848	7.13832092285156	7.46530055999756	7.48301601409912	7.31124067306519	7.07819652557373	7.26621675491333	7.30210256576538	7.81336069107056	7.00505876541138	7.33956050872803	7.53661346435547	7.19336080551147	7.35702037811279	7.32677412033081	7.52208137512207	6.58262777328491	7.57813453674316	7.38211011886597	7.15601921081543	7.72596168518066	7.10939311981201	7.46547365188599	7.29611253738403	7.21162509918213	7.68078708648682	7.33754634857178	7.52001523971558	7.47960996627808	7.32863616943359	7.40435934066772	7.13672065734863	7.20559406280518
8.35808753967285	7.41954755783081	7.52946472167969	7.73843193054199	8.43154048919678	7.81888961791992	7.94438123703003	7.66242456436157	8.17805576324463	7.49287986755371	8.13827133178711	7.51921033859253	8.40742492675781	8.5885181427002	7.06616401672363	8.00238227844238	8.44106674194336	7.93836450576782	8.2028694152832	7.37955236434937	8.11717224121094	7.65825748443604	7.54078722000122	7.53894424438477	7.72449445724487	7.71404075622559	7.61469697952271	7.54828596115112	7.65853357315063	7.5161771774292	8.02632904052734	7.61762285232544	7.65621852874756	7.51770925521851	6.92881393432617	7.47959423065186	8.0608491897583	7.4670033454895	7.78604125976563	7.78893089294434	7.83490943908691	8.86323928833008	7.60164451599121	8.15066432952881	7.62222909927368	7.78655815124512	8.21226787567139	8.0272274017334	7.28812551498413	7.5077166557312
7.25565814971924	6.97904062271118	6.63830423355103	7.87604522705078	7.04096555709839	7.61374998092651	7.35745716094971	8.14949607849121	9.66122531890869	8.71479892730713	6.9942193031311	7.42030620574951	7.86875009536743	7.86522340774536	6.98436450958252	7.2204122543335	7.5685076713562	7.03432893753052	8.17946529388428	8.12677383422852	8.12583923339844	8.93832492828369	7.51412725448608	7.12243461608887	8.04898548126221	7.76818370819092	7.95353746414185	7.44251155853271	8.27216625213623	7.75774526596069	8.28677082061768	7.85178709030151	7.34770059585571	7.77641773223877	7.21638631820679	7.1277928352356	6.80817461013794	7.57590675354004	7.1283802986145	7.53927326202393	7.359543800354	7.6265287399292	8.20652866363525	7.59667587280273	7.45281648635864	7.76469612121582	8.0709981918335	7.635178565979	7.52118444442749	8.14430999755859
9.30969429016113	9.58544921875	7.72069406509399	9.49402904510498	9.63755989074707	7.41175699234009	7.50670909881592	7.30043172836304	9.50827407836914	9.40856170654297	9.4093074798584	9.31726932525635	9.16334056854248	9.59699249267578	9.32584381103516	9.49415493011475	9.82795715332031	9.33376979827881	9.61821556091309	9.73065280914307	9.12476539611816	8.99777984619141	9.27355670928955	9.10019779205322	7.36237812042236	9.08561134338379	7.46948623657227	7.11396598815918	9.23972511291504	7.34092617034912	9.30612468719482	7.80007314682007	9.12251091003418	9.24039936065674	9.14838695526123	9.43269634246826	9.06733131408691	9.09201812744141	7.70436096191406	7.75046730041504	9.22237873077393	9.81441402435303	9.32446765899658	9.23093414306641	9.35453128814697	9.27309417724609	9.22644519805908	9.2335033416748	7.20286321640015	7.47159385681152
8.93734741210938	9.42947769165039	9.00667953491211	9.01152801513672	9.59663009643555	7.7698712348938	7.3711953163147	8.80322456359863	9.63505172729492	7.26321077346802	9.44723510742188	9.03582954406738	8.95623588562012	9.2255163192749	8.7704029083252	9.16796684265137	9.29165744781494	7.44227409362793	9.4690113067627	9.2660436630249	7.92527723312378	7.18823146820068	7.30292463302612	8.80730533599854	7.10788154602051	9.00389099121094	7.4272346496582	7.55431985855103	7.29793643951416	7.66777944564819	7.02786874771118	7.54922962188721	8.90106582641602	8.77885246276855	9.01017284393311	9.28987884521484	7.20166492462158	7.71224880218506	9.02824592590332	7.16622352600098	8.10582828521729	9.60649967193604	7.41318607330322	6.67307615280151	9.25498294830322	7.37735176086426	7.43251943588257	9.18449306488037	7.63514137268066	7.12118005752563
8.0274715423584	8.45127964019775	8.11226940155029	8.06595325469971	8.60317707061768	7.6378345489502	7.20589256286621	7.45929098129272	8.62374496459961	7.36272621154785	8.97607898712158	7.56299591064453	8.17037868499756	8.72252655029297	7.17782974243164	8.46179866790771	8.85742855072021	7.77889585494995	8.6109790802002	8.65227508544922	6.95775938034058	7.45018100738525	8.09215927124023	7.94028234481812	8.09677124023438	8.0581226348877	7.87443113327026	7.3128662109375	7.3848090171814	7.47373199462891	7.27481460571289	7.66588115692139	8.45446395874023	6.66439056396484	8.44005870819092	8.05300140380859	8.32988548278809	8.04340171813965	8.1188268661499	7.83340454101563	8.40959548950195	9.13864994049072	7.60241794586182	8.00304126739502	8.53774356842041	7.56558132171631	8.11557769775391	8.48901557922363	7.56430149078369	7.65834522247314
7.22308015823364	7.04859161376953	7.26595449447632	7.53020811080933	7.7443413734436	7.20602703094482	6.85746002197266	7.76431274414063	7.59514856338501	7.54929161071777	7.54891729354858	7.37520551681519	7.16213941574097	7.89300918579102	7.18181180953979	7.37846755981445	7.9787015914917	7.19850826263428	7.32546424865723	7.06829500198364	7.49843597412109	7.58242607116699	7.06156873703003	7.1113805770874	6.85091161727905	7.77587938308716	7.25057125091553	7.35493469238281	7.88407850265503	7.79171180725098	6.90487957000732	7.79440021514893	7.31757688522339	7.83769035339355	7.37229490280151	7.39432525634766	7.77368402481079	7.74760913848877	6.87220048904419	7.4334454536438	7.78213214874268	7.25771379470825	7.27363014221191	7.47243881225586	7.20134019851685	7.82881021499634	6.45853185653687	7.86128807067871	7.23702526092529	7.12692975997925
7.37919473648071	8.12525367736816	7.86607456207275	7.10317182540894	7.95038747787476	8.04048919677734	7.14674758911133	7.32827568054199	8.81981372833252	7.77857065200806	7.96012830734253	7.34637260437012	7.77437114715576	8.04925632476807	7.40967273712158	7.70943593978882	7.42936182022095	7.7172794342041	8.69851779937744	7.43826293945313	7.54666090011597	7.66053915023804	7.42283582687378	7.88361358642578	7.84182834625244	7.46620082855225	7.25034856796265	7.51808547973633	7.86155652999878	7.39029264450073	7.85577964782715	7.57765245437622	7.37464809417725	7.41121292114258	7.76560878753662	7.83487844467163	7.49782371520996	7.44573020935059	7.64695167541504	7.80147886276245	7.59084796905518	8.50846195220947	7.82149410247803	7.84972906112671	7.6985387802124	7.46584892272949	7.474196434021	7.49159049987793	7.75899839401245	7.01260662078857
8.68497085571289	9.24047470092773	8.91836071014404	8.9187479019165	8.79674816131592	7.34409332275391	8.63124084472656	7.62484979629517	9.10373497009277	8.15551853179932	9.18647575378418	8.56448841094971	8.65441703796387	9.29391479492188	8.45034122467041	8.45031070709229	9.12720203399658	8.62456035614014	9.34705638885498	8.48688411712646	8.46489143371582	7.16676616668701	8.84990406036377	8.58464813232422	8.52636528015137	9.03726673126221	8.60090732574463	8.34354686737061	8.55422210693359	8.22773265838623	8.79010200500488	8.31105422973633	8.51436138153076	8.56595420837402	8.94083976745605	8.95324230194092	8.42686939239502	8.51387023925781	8.49125003814697	8.28057861328125	7.78544139862061	9.16619300842285	8.33255958557129	7.92443418502808	8.48010730743408	7.66784524917603	8.63989448547363	8.37714195251465	7.52912425994873	8.11126232147217
7.73218393325806	7.61754465103149	8.36528205871582	7.24731683731079	7.41173076629639	7.38495922088623	7.46877145767212	7.31448650360107	7.07929563522339	7.51038455963135	8.52882671356201	7.079421043396	7.67822790145874	7.00415563583374	8.01555156707764	6.98146390914917	7.13436841964722	7.29690837860107	7.64727687835693	8.74022102355957	7.48086357116699	7.15829181671143	7.32986545562744	7.16084909439087	7.88548421859741	7.2812557220459	7.10339164733887	7.38672161102295	7.37270879745483	7.38069295883179	7.27492570877075	6.97057485580444	7.37646722793579	7.01751708984375	8.92855930328369	7.0320405960083	7.64109420776367	7.00114011764526	7.50935220718384	7.11918973922729	7.64688110351563	7.70890331268311	7.12980365753174	8.75894927978516	7.02172327041626	7.86847448348999	6.50127124786377	7.46085596084595	7.8336501121521	7.53211688995361
8.19589996337891	8.22123146057129	7.28624200820923	8.22115325927734	7.58713102340698	7.67092990875244	7.50902223587036	6.90202856063843	8.75463104248047	7.6987509727478	7.52009916305542	7.56862115859985	8.2630443572998	8.44864463806152	7.07722091674805	8.2162446975708	8.52224826812744	7.34600162506104	8.61885356903076	7.31393432617188	7.1411190032959	7.37045049667358	7.55831146240234	6.89800071716309	7.07991504669189	7.10099029541016	7.74028491973877	7.19098949432373	7.59096145629883	7.97511911392212	8.39497661590576	7.36495494842529	8.05169296264648	7.17926502227783	7.22281980514526	8.29609489440918	8.3192310333252	7.03215503692627	8.18198680877686	7.77206039428711	7.91598272323608	8.51136207580566	8.1943473815918	8.24244213104248	7.41490173339844	7.9006609916687	8.14813995361328	7.36246728897095	6.89473676681519	6.89605808258057
7.03899526596069	7.28718757629395	7.51468467712402	6.93978309631348	8.03678894042969	7.42692089080811	7.67901277542114	7.63255977630615	8.63558387756348	8.01573657989502	7.94226598739624	6.74431753158569	7.31125020980835	8.38205337524414	7.92802000045776	7.97711038589478	8.24229335784912	6.95522308349609	8.24221801757813	7.33298110961914	7.19100666046143	7.53680849075317	8.18104267120361	7.40347242355347	7.55692958831787	7.34693431854248	7.54593658447266	7.30588293075562	7.59849262237549	7.18446731567383	8.10448741912842	7.49354982376099	8.24790000915527	7.70437049865723	7.8841495513916	7.1127758026123	6.98241662979126	7.56503820419312	8.11175537109375	7.99194669723511	7.82582759857178	8.27494239807129	7.25154829025269	7.14661693572998	7.40597677230835	7.64033365249634	7.45858716964722	7.18662452697754	7.65305233001709	7.93392181396484
8.14338970184326	8.63825988769531	8.30118179321289	8.1024341583252	9.06844520568848	7.4622950553894	7.22494697570801	7.55314016342163	8.72847557067871	8.17551136016846	8.90039443969727	7.64660787582397	8.21354389190674	8.45230770111084	8.06751728057861	8.28596210479736	8.51125526428223	7.42927932739258	8.07685852050781	8.3237886428833	7.32520198822021	7.50141716003418	7.96587419509888	7.6269907951355	8.00744915008545	7.75907850265503	7.88396692276001	7.34482383728027	8.06348323822021	7.70562410354614	8.06818580627441	8.17533779144287	7.23748874664307	7.01079845428467	7.20323848724365	8.44664573669434	8.29963779449463	7.63824844360352	8.32764530181885	8.0222225189209	7.4678840637207	8.28302955627441	8.49691581726074	8.07903671264648	8.43671894073486	8.08664417266846	7.88751029968262	7.580979347229	7.67343330383301	7.20907878875732
7.40896892547607	7.59532594680786	8.58647441864014	8.35772514343262	8.99221801757813	7.93197059631348	7.46600532531738	7.14667987823486	7.21687889099121	6.8726372718811	7.84240484237671	6.93905019760132	7.1887264251709	7.71323871612549	7.33696889877319	6.94870185852051	7.48976421356201	7.63381719589233	8.00855731964111	7.55220174789429	8.09590148925781	7.30518531799316	7.29057359695435	7.70851421356201	7.08752393722534	7.01908445358276	7.6083517074585	7.63622522354126	7.41180276870728	7.33314085006714	7.36452007293701	7.48168563842773	6.47594022750854	7.18444776535034	8.07605743408203	7.38518381118774	8.04253578186035	7.88184928894043	7.77969026565552	7.38100910186768	7.78033351898193	7.64239454269409	7.84174013137817	7.46018934249878	7.49110221862793	6.84917163848877	7.57625341415405	7.3212628364563	7.27863883972168	7.70311546325684
7.68960189819336	8.27191162109375	7.94391489028931	7.8448371887207	8.9248628616333	8.27870750427246	7.34967422485352	7.87231349945068	8.37463855743408	8.23620986938477	7.98612642288208	7.22114896774292	8.00264072418213	8.2033863067627	8.09666633605957	8.13589572906494	8.09992218017578	7.89804458618164	8.31162643432617	8.53705024719238	7.70533323287964	7.123610496521	8.3647575378418	8.22170066833496	6.94676542282104	8.33777904510498	8.04233932495117	7.67953681945801	7.82925224304199	7.92532777786255	8.09516906738281	7.88887548446655	8.26256942749023	8.05621814727783	8.33008861541748	8.22084045410156	7.94949245452881	7.77803564071655	7.88785934448242	8.03342342376709	7.93792390823364	8.54027938842773	7.1607837677002	7.80808925628662	8.23824691772461	7.80917167663574	7.28832626342773	7.87992715835571	7.04908418655396	7.05942487716675
8.56889343261719	9.01506614685059	8.45862293243408	6.95761632919312	9.33923244476318	7.56748628616333	7.50614452362061	8.48392963409424	9.49085712432861	8.23542785644531	9.17257404327393	7.19629812240601	8.60440921783447	9.32500267028809	7.4561071395874	8.6589937210083	8.77993583679199	7.16595840454102	8.91352272033691	8.59288692474365	7.42079973220825	7.74334764480591	8.53876209259033	8.16817283630371	8.68719863891602	8.67362880706787	7.51498651504517	7.22086620330811	8.5605640411377	7.54099369049072	8.39248561859131	7.52799654006958	7.63138628005981	7.141930103302	7.61200618743896	8.90383815765381	7.37595844268799	7.57175207138062	7.00184869766235	7.74928522109985	7.40116119384766	9.47402667999268	8.7661075592041	7.48359489440918	8.16151809692383	8.03904247283936	8.33933258056641	7.91584396362305	7.15932989120483	7.40087985992432
9.0214376449585	9.05445957183838	8.99446201324463	9.31630611419678	9.07554721832275	8.908034324646	9.2792329788208	9.40010643005371	9.37613868713379	9.11491107940674	9.31103324890137	9.49965953826904	9.07228660583496	9.36604881286621	9.24079895019531	9.09106826782227	9.45046424865723	9.36304759979248	8.98976993560791	8.57033252716064	9.17070198059082	8.70979595184326	9.39853000640869	9.43120288848877	9.33575916290283	9.31082057952881	9.28393363952637	9.11856269836426	9.02889633178711	9.36387538909912	9.47045421600342	8.67365646362305	9.34740829467773	9.03909683227539	9.10012912750244	9.2576789855957	9.26911544799805	9.31856441497803	9.32541275024414	9.10452079772949	9.24398040771484	9.20744609832764	8.95887470245361	9.19769382476807	9.13510036468506	9.11780166625977	9.02481365203857	8.89956378936768	9.04332256317139	8.83172225952148
7.38115692138672	7.27233791351318	7.0779013633728	7.15804052352905	7.59080219268799	7.4908447265625	7.13207244873047	7.4070405960083	7.96400833129883	7.51606893539429	7.45963144302368	7.25889110565186	7.15473461151123	7.43643188476563	6.84850835800171	7.4226508140564	7.29458332061768	7.65865230560303	7.69662046432495	7.62092113494873	7.17089796066284	7.23818206787109	7.40064287185669	7.11702156066895	7.19248867034912	6.9379096031189	7.46422719955444	8.14846134185791	6.80494356155396	7.42377614974976	6.96099185943604	7.56887102127075	7.2820348739624	6.91655778884888	7.5349760055542	7.65929937362671	7.59311962127686	7.15661859512329	7.34991216659546	8.16182041168213	7.81134700775146	7.34121227264404	7.28599786758423	7.53968191146851	7.38354158401489	8.2081127166748	6.549973487854	7.4616117477417	7.70686864852905	10.1492500305176
11.2128534317017	11.277907371521	11.3232107162476	11.3030881881714	11.8010883331299	11.6083545684814	11.3784523010254	11.1212968826294	11.3470764160156	11.090292930603	11.1741180419922	11.3300485610962	11.1865892410278	11.3393125534058	11.344274520874	11.4541130065918	11.2914581298828	11.3754262924194	11.5231218338013	11.2485370635986	11.300443649292	11.3459615707397	11.5017166137695	11.3736476898193	11.3447265625	11.4746675491333	11.5681314468384	11.5162572860718	11.2507858276367	11.3985996246338	11.4275188446045	11.7810726165771	11.065505027771	11.4052782058716	11.4372272491455	11.4832305908203	11.3515453338623	11.1080570220947	11.2153463363647	11.403600692749	11.3987560272217	11.4808254241943	11.7087268829346	11.3770151138306	11.2761402130127	11.458592414856	11.6198968887329	11.6032419204712	11.6200323104858	11.618257522583
7.37976884841919	7.0209264755249	6.88993310928345	6.9293327331543	7.80622339248657	7.60932970046997	7.33930635452271	7.54185152053833	7.58944368362427	7.02625465393066	7.27045726776123	8.09113883972168	7.23551845550537	7.33733463287354	7.60942125320435	7.45492696762085	7.52202749252319	8.5269718170166	7.05657768249512	9.33998775482178	7.65059089660645	8.33471488952637	7.56560659408569	7.33391427993774	7.48320341110229	8.13398551940918	10.135196685791	10.35768699646	8.83512592315674	10.264723777771	7.19357824325562	8.28897666931152	7.50654983520508	6.80325269699097	7.53016471862793	8.22698593139648	9.57398509979248	7.10391998291016	7.53889465332031	7.84784698486328	7.5733699798584	7.87977838516235	7.48581743240356	7.4725284576416	7.17257690429688	7.8926420211792	7.4555025100708	6.76844024658203	7.20349311828613	7.50378370285034
7.54037570953369	7.52673435211182	7.18169975280762	6.79506540298462	8.30369281768799	7.42280292510986	7.56024265289307	7.47844839096069	8.25901985168457	7.19169759750366	7.60666704177856	7.55852365493774	7.38542699813843	7.844810962677	7.71030235290527	7.81650972366333	7.27388048171997	7.36202955245972	7.35409879684448	7.87729263305664	6.74689865112305	7.25366926193237	9.45154094696045	7.41103887557983	7.44828224182129	7.6197714805603	7.38838481903076	8.32025051116943	7.76453351974487	7.26354503631592	6.79469108581543	8.22585201263428	7.95888614654541	7.13668251037598	7.14364814758301	7.12293577194214	8.05602741241455	8.15443992614746	7.71062755584717	7.23951244354248	8.01961421966553	9.27687549591064	7.36068439483643	7.72327852249146	7.49708223342896	7.25432205200195	7.51534509658813	7.66596412658691	9.45111083984375	8.69555187225342
7.31404256820679	7.21154260635376	7.20846605300903	7.68686485290527	7.151611328125	7.55911445617676	7.67289590835571	7.76024007797241	7.21807956695557	7.5475697517395	7.93130016326904	7.22267580032349	7.45672416687012	7.5932035446167	7.26003122329712	7.68524980545044	7.41895961761475	7.49885654449463	7.7151083946228	7.99627208709717	7.77303075790405	6.86784315109253	8.92395305633545	7.41023874282837	7.2510871887207	7.53106164932251	7.25234651565552	8.69751739501953	7.14401340484619	7.23083686828613	7.493323802948	7.89736175537109	7.15600442886353	7.21739292144775	7.26182794570923	7.17765665054321	7.61794137954712	7.18864965438843	7.15412330627441	7.86494255065918	7.33260679244995	6.94860887527466	7.18562412261963	7.89244079589844	7.36041116714478	8.07085704803467	7.78071403503418	7.92603254318237	9.00556659698486	7.43132209777832
11.4191627502441	11.3416128158569	11.319522857666	11.2084951400757	11.4184665679932	11.53981590271	11.411922454834	11.6091461181641	11.688437461853	11.4464597702026	11.2371158599854	11.3595323562622	11.6286954879761	11.4080190658569	11.5984840393066	11.7937698364258	11.5109071731567	11.8751420974731	12.0546131134033	11.7103033065796	11.8578987121582	12.2064476013184	11.8311338424683	12.1406021118164	11.9210414886475	11.9485063552856	11.8105421066284	12.0139741897583	11.4328413009644	11.8375186920166	11.6925115585327	11.9392347335815	11.4372434616089	11.818793296814	11.6994647979736	11.6821994781494	12.0978813171387	11.9255952835083	11.8540382385254	12.1264238357544	11.6651773452759	11.6163597106934	11.8815097808838	11.6767301559448	11.6980743408203	11.6419296264648	11.8723020553589	11.7822723388672	11.9121265411377	11.8859605789185
8.65289402008057	9.95838260650635	10.0023822784424	9.84062671661377	10.7303142547607	10.7784042358398	8.95052051544189	10.2695598602295	10.167140007019	10.4381303787231	10.0766763687134	9.48459911346436	10.0156116485596	10.1554880142212	9.82573127746582	10.43798828125	10.0329809188843	10.1192226409912	10.2589960098267	10.1719608306885	10.0280017852783	10.1332836151123	10.3183135986328	9.9900541305542	10.0647573471069	10.1240148544312	10.1779117584229	10.1001634597778	10.0877456665039	10.0691871643066	9.93815898895264	10.2811698913574	9.916916847229	10.1677007675171	10.1698799133301	10.1918697357178	10.0791454315186	9.98303031921387	9.98119354248047	10.1601686477661	10.2894105911255	10.0402069091797	10.4286203384399	10.1501417160034	10.0768947601318	10.4824018478394	10.5149059295654	9.90137100219727	10.6195526123047	10.4625930786133
8.72525787353516	7.25042009353638	8.02151966094971	7.71923685073853	7.22742366790771	8.75296974182129	7.76469898223877	9.52235317230225	9.72414493560791	10.2213096618652	8.47963333129883	7.70600891113281	7.45788192749023	8.86379814147949	8.73696994781494	8.32072734832764	9.37579154968262	8.82744693756104	9.84171009063721	8.18528747558594	8.94785022735596	9.86941337585449	8.87229633331299	8.42061614990234	6.84762811660767	8.986328125	7.47690391540527	9.0846118927002	7.81987714767456	7.40488481521606	8.88269519805908	9.69269752502441	9.4558801651001	7.10717582702637	8.73395919799805	8.19739055633545	10.2594747543335	7.19106483459473	7.7132134437561	7.66704797744751	9.01367950439453	8.59428215026855	7.7742772102356	8.75089359283447	10.6394462585449	10.8731174468994	9.59300899505615	7.38835000991821	7.25885248184204	8.79831886291504
7.07126188278198	7.22575426101685	7.36022710800171	7.61871147155762	7.94884538650513	7.22833871841431	7.58361911773682	7.58572006225586	7.69576168060303	7.25109577178955	7.46707487106323	7.05585813522339	7.34872579574585	7.44647073745728	7.51236963272095	7.5594310760498	7.20305824279785	7.81808757781982	7.60851240158081	7.43711757659912	7.40621995925903	7.62270641326904	7.49427223205566	7.1954288482666	7.22921514511108	7.49102401733398	7.48623085021973	7.69200038909912	7.47646760940552	6.9850697517395	7.14820194244385	7.71656274795532	8.29112434387207	7.48376178741455	6.5209584236145	7.22623872756958	8.09784698486328	7.86488246917725	7.94123792648315	7.53505325317383	7.47085523605347	7.62003374099731	7.63913106918335	7.81705951690674	8.76826763153076	8.14192008972168	7.30282402038574	7.53023958206177	7.37044477462769	7.6432056427002
7.88768482208252	7.43327331542969	7.59583759307861	8.32006359100342	7.31865644454956	9.00078105926514	7.44258546829224	9.22911834716797	9.8557186126709	7.69374465942383	8.6529712677002	7.14538288116455	8.60474395751953	8.94541931152344	8.76116847991943	7.25705623626709	8.83078765869141	8.65052127838135	9.24333572387695	8.83847141265869	7.92848300933838	9.14968109130859	9.55439186096191	8.8344783782959	7.32092094421387	9.15944671630859	7.39522981643677	9.50044250488281	7.27551937103271	7.51571941375732	7.92333221435547	9.51835632324219	9.97755908966064	7.4323034286499	7.42054986953735	7.40315628051758	9.55558967590332	7.56960916519165	7.57570743560791	7.63674688339233	8.28987884521484	7.94821071624756	7.71399116516113	7.94976091384888	9.60328483581543	7.78632640838623	9.92790412902832	7.62003803253174	7.82641172409058	9.31908512115479
8.65530204772949	7.57540702819824	8.2423677444458	8.24951648712158	7.72035503387451	9.11693954467773	7.49738597869873	9.15250205993652	9.28876304626465	9.88613510131836	8.5711145401001	7.38522148132324	8.62006282806396	9.09443664550781	8.811842918396	8.22683143615723	9.38927268981934	8.88353633880615	9.71379280090332	8.5972785949707	8.80265712738037	9.61617088317871	9.29703807830811	8.6380500793457	7.63307571411133	9.1995906829834	8.15600395202637	9.13104057312012	7.63833570480347	7.32231760025024	8.63953590393066	9.54710960388184	9.6458740234375	7.06858539581299	8.64994812011719	7.8316011428833	10.1122360229492	7.29902458190918	7.59407186508179	7.37180280685425	8.80555534362793	8.34107780456543	7.80176115036011	8.81324100494385	10.4794025421143	10.6638984680176	9.48533821105957	7.17307281494141	7.22837448120117	9.1168737411499
7.3000602722168	7.35083055496216	6.88493299484253	7.21099138259888	7.17182970046997	7.55943965911865	7.19505167007446	7.46115064620972	7.14566087722778	7.14558553695679	7.80912351608276	8.15260219573975	7.63954877853394	7.01177358627319	7.10298109054565	7.76965999603271	7.50866937637329	7.25358819961548	7.53854179382324	7.73865509033203	7.5299072265625	7.28577136993408	7.29961347579956	8.20694255828857	7.23805522918701	7.25712966918945	7.26347398757935	7.14748764038086	7.52677965164185	7.17031288146973	7.33987379074097	7.28567314147949	7.46331453323364	7.20134496688843	7.20991706848145	7.04724550247192	7.08725261688232	7.31022644042969	7.28455305099487	7.54902839660645	7.74217987060547	7.41043043136597	7.7218451499939	7.62937259674072	7.85362243652344	7.24155473709106	7.29641914367676	7.44587898254395	7.25510025024414	9.04883003234863
7.27159976959229	7.34122753143311	7.16735649108887	7.44059419631958	7.14801168441772	7.58896160125732	7.35716819763184	7.39731454849243	7.8572850227356	7.95343494415283	7.31156492233276	7.0892653465271	7.48479318618774	7.59348011016846	7.14107704162598	7.27773189544678	7.58633422851563	7.4997763633728	8.17615509033203	7.53361797332764	6.83430337905884	7.4102520942688	7.32739543914795	7.68627691268921	7.37261867523193	6.83360481262207	7.19710540771484	7.20402669906616	7.97419261932373	7.6457052230835	7.51883935928345	7.58870983123779	7.22009801864624	7.50746440887451	7.10376405715942	7.49136686325073	7.06721878051758	7.48530149459839	7.41438865661621	7.91335773468018	7.54938316345215	7.26248741149902	7.48118162155151	7.77771043777466	7.63188409805298	7.93936824798584	7.29951524734497	7.30803298950195	8.12645626068115	7.04237127304077
8.52288722991943	7.46210241317749	7.50986289978027	7.52484798431396	7.46530723571777	7.87891817092896	8.35831546783447	9.10717582702637	8.7403392791748	7.99486684799194	7.46376848220825	8.34545230865479	7.32440280914307	7.63749647140503	8.33875560760498	8.08746242523193	8.04637813568115	8.40988254547119	8.37145614624023	8.24385643005371	8.33140659332275	7.64984560012817	7.98679399490356	8.02743148803711	8.32809448242188	7.83020353317261	8.49983787536621	8.87682914733887	9.47686100006104	8.72624588012695	7.70123100280762	7.92434358596802	7.20882129669189	8.42111015319824	7.74734210968018	7.799485206604	7.99857759475708	8.83605194091797	8.2801456451416	8.57323169708252	8.95934677124023	8.41170406341553	7.13203382492065	7.28948974609375	7.86882066726685	7.39591646194458	8.79907894134521	8.66304111480713	9.01410007476807	8.67105293273926
7.5964241027832	7.46211957931519	7.3655252456665	7.41891098022461	7.45287179946899	7.50732326507568	7.78964233398438	7.94359827041626	7.37438774108887	7.81360101699829	7.44859075546265	7.71923780441284	7.42925119400024	7.52631187438965	7.00009202957153	6.82906246185303	7.18678998947144	7.83608484268188	7.26905393600464	7.77175617218018	7.25603866577148	7.60280847549438	6.71385097503662	7.20634365081787	7.34182024002075	7.9020562171936	8.32146263122559	7.2376766204834	7.82053327560425	7.18100309371948	7.85809993743896	7.95345640182495	7.00434637069702	7.53932571411133	7.57120418548584	7.07110357284546	6.98104429244995	7.94516801834106	7.50092554092407	7.46705484390259	7.77204322814941	7.60123872756958	7.59946775436401	7.25659704208374	7.70595693588257	7.39647245407104	7.54422664642334	6.90829849243164	7.64221954345703	8.01494026184082
8.05330944061279	7.13443756103516	7.8317608833313	7.25739908218384	7.73045110702515	7.565598487854	7.36777782440186	8.80373001098633	8.65567588806152	7.89740705490112	7.81336736679077	7.52228736877441	8.14301490783691	7.44046020507813	7.28356552124023	7.51426792144775	7.89852333068848	8.07896423339844	8.65744781494141	8.18889999389648	7.99481868743896	7.90071678161621	8.32909297943115	8.25401592254639	8.45429611206055	8.0242395401001	8.23509883880615	8.66719150543213	9.05238628387451	8.75074768066406	7.98232078552246	7.37451267242432	7.50239515304565	8.02292346954346	7.83830738067627	7.42411804199219	8.14182567596436	8.7706241607666	8.24047470092773	8.45028018951416	8.81234550476074	8.16196632385254	8.04791641235352	6.80748605728149	8.16923332214355	7.63197088241577	8.50131988525391	7.93651866912842	8.4935417175293	8.12136268615723
7.18031215667725	8.1556396484375	8.28087425231934	8.23962497711182	8.46643733978271	7.37850713729858	8.27570247650146	8.294753074646	8.81466674804688	8.13599109649658	8.38907718658447	8.390793800354	7.22897911071777	7.37689399719238	8.08213901519775	8.51469421386719	8.49344444274902	7.56438159942627	8.68484497070313	8.62993907928467	8.1673469543457	8.24119758605957	8.77163124084473	8.75121784210205	8.69913482666016	8.48075389862061	8.48397254943848	9.03794384002686	8.76039218902588	8.70043563842773	8.45993518829346	8.54583930969238	8.13943481445313	8.29261016845703	8.51323127746582	8.81440734863281	8.47243499755859	8.50436210632324	8.2033863067627	8.56397914886475	8.48072528839111	7.52909898757935	7.98759031295776	8.29944229125977	8.78789234161377	8.11713218688965	7.24653148651123	7.12144470214844	7.6526927947998	7.33857440948486
7.62974166870117	7.29573917388916	7.80324554443359	7.32356643676758	7.52440595626831	7.81796836853027	6.71658325195313	8.11915683746338	7.92979192733765	7.11322164535522	7.8549370765686	7.93435716629028	7.22072076797485	7.98995685577393	7.30028629302979	7.35106611251831	7.8673620223999	7.94703149795532	8.15475845336914	7.79047822952271	6.90175294876099	6.88520193099976	8.33757877349854	8.02308750152588	8.70522212982178	7.58750915527344	7.21777200698853	8.56482028961182	7.65708446502686	8.00906848907471	7.78876924514771	6.64664936065674	7.7681941986084	7.5838770866394	7.99630212783813	7.72916698455811	7.81973457336426	7.93685531616211	7.75903511047363	7.82430171966553	7.85632419586182	7.71955728530884	7.72398519515991	7.75265502929688	7.84669589996338	7.84476709365845	7.48507356643677	7.24875736236572	7.54083061218262	8.07696914672852
7.45279121398926	7.38773202896118	7.0381383895874	7.61884784698486	7.82211589813232	7.78023767471313	7.54334354400635	8.07125568389893	7.54479074478149	7.21990489959717	7.92431497573853	6.98967218399048	7.9117374420166	7.20166397094727	7.47044515609741	8.33474731445313	7.44180583953857	7.54834079742432	8.2137565612793	7.51124954223633	7.56485986709595	7.52501058578491	8.17687225341797	8.07059192657471	7.42294406890869	7.45062208175659	8.31624317169189	8.31090545654297	8.19934368133545	8.4501256942749	6.82849168777466	7.60723257064819	7.70759773254395	7.48907566070557	7.58049011230469	7.41153764724731	7.999587059021	8.21569061279297	7.93462991714478	7.71146488189697	7.22116851806641	7.65503835678101	7.32675361633301	7.90038156509399	7.70649242401123	7.63071489334106	7.3305983543396	7.29862308502197	7.24024820327759	7.24626159667969
9.29578685760498	9.73363876342773	9.74228477478027	9.55729103088379	9.69175338745117	9.37160301208496	10.26535987854	9.4514331817627	10.0662517547607	9.59646511077881	9.84846019744873	9.47607803344727	9.62750911712646	9.95968532562256	9.60815143585205	9.58915615081787	9.82746601104736	9.64143466949463	9.83330631256104	9.56394386291504	9.57760620117188	9.38975048065186	9.85397815704346	9.52326488494873	9.54085445404053	9.68371295928955	9.60898590087891	9.63139343261719	9.64496994018555	9.70388412475586	9.99922657012939	9.30371475219727	9.57841014862061	9.3412561416626	9.61066055297852	9.79753112792969	9.71997737884521	9.32246780395508	9.55979919433594	9.20401096343994	9.59160995483398	9.74866104125977	9.59251022338867	9.39260864257813	9.33965015411377	9.33399105072021	9.61411666870117	9.54949378967285	9.45464706420898	9.46853923797607
9.01644802093506	8.52538204193115	8.54141712188721	8.67184829711914	7.12844705581665	8.67030143737793	8.80367565155029	8.98566436767578	8.62575435638428	8.31883525848389	8.24630165100098	8.77054309844971	8.23489665985107	8.34103870391846	8.78814029693604	8.54901504516602	8.25416088104248	8.67331600189209	8.0214376449585	7.61684226989746	8.64725589752197	7.25182342529297	8.17678546905518	8.43643283843994	8.14544486999512	8.45823001861572	8.6998462677002	8.6594123840332	9.21280002593994	8.53798294067383	8.34032535552979	8.25456142425537	8.34770107269287	8.85563468933105	8.17522144317627	7.81450748443604	8.34801292419434	8.88228511810303	8.31729030609131	8.61590766906738	8.63697910308838	8.35305023193359	8.12593650817871	8.32627487182617	8.06513118743896	8.18170070648193	9.01711654663086	9.12466716766357	9.03869915008545	8.96446228027344
7.77171421051025	7.41164064407349	7.06866025924683	7.87125444412231	7.86668300628662	7.597327709198	7.41774702072144	7.41407060623169	7.20833587646484	7.00864696502686	7.47521448135376	7.42926692962646	7.58148765563965	7.37793111801147	7.7602915763855	7.59945631027222	7.10191965103149	7.08340835571289	8.1360559463501	7.78135681152344	7.30361127853394	7.57131099700928	7.57408857345581	7.48813009262085	7.76311063766479	7.72135782241821	7.31786489486694	7.43340301513672	7.77757120132446	7.22807312011719	7.21083736419678	7.63603401184082	7.61425971984863	7.23889589309692	6.99270009994507	6.84378480911255	7.69369602203369	7.74846220016479	7.05798578262329	7.81515550613403	7.48797655105591	7.63488721847534	7.56544399261475	7.10202407836914	7.50438213348389	7.69466257095337	7.58405590057373	6.84706592559814	6.91375684738159	8.94879913330078
7.3137640953064	6.96737194061279	7.21675586700439	7.14480257034302	7.13590908050537	8.15301990509033	7.42345476150513	7.60946130752563	7.67428398132324	7.1772027015686	7.64839363098145	7.14551496505737	7.40693950653076	7.69479846954346	6.95672512054443	7.88166618347168	7.91099977493286	7.44578313827515	7.71354389190674	7.32480955123901	7.77473306655884	7.52531433105469	7.34968566894531	7.78976583480835	6.82123327255249	7.17450475692749	6.88598108291626	7.58879804611206	7.82305860519409	7.76170635223389	7.27989149093628	7.37616872787476	7.48974227905273	7.54069948196411	7.36594152450562	7.38326501846313	7.61087560653687	7.70005464553833	7.44406366348267	7.66341972351074	7.80611515045166	7.40760707855225	7.15265130996704	7.6477632522583	7.36559820175171	7.79335880279541	7.1365852355957	7.47488594055176	7.16876649856567	7.56008625030518
6.98028993606567	7.10512971878052	7.19188117980957	7.36950016021729	7.76626062393188	7.43607330322266	7.72305393218994	7.32927894592285	7.4014139175415	6.91396188735962	7.57258224487305	7.19771003723145	7.22198915481567	6.998215675354	7.38824939727783	7.69943857192993	6.87169456481934	7.59671354293823	7.52238655090332	7.33858299255371	7.56045293807983	7.60137701034546	7.69527626037598	6.74292802810669	7.37467336654663	7.33002614974976	7.34935092926025	7.46945190429688	8.17807292938232	7.17975568771362	6.87578201293945	7.35279703140259	7.03744840621948	7.57124805450439	7.50690412521362	7.67660188674927	7.61096668243408	7.65199661254883	7.17550373077393	7.36676549911499	7.47326183319092	7.32670116424561	7.5403299331665	7.59769535064697	7.15300226211548	7.45345306396484	7.57066011428833	7.36985874176025	7.79155206680298	8.46521949768066
9.98244762420654	10.4614686965942	10.1378602981567	10.1153440475464	10.8046503067017	9.70022773742676	10.6679573059082	9.69611167907715	10.5109338760376	9.99233245849609	10.5997848510742	10.1310729980469	10.1783437728882	10.5087852478027	9.9345588684082	10.1850032806396	10.252610206604	10.034107208252	10.3103532791138	10.091667175293	9.81080341339111	9.42810249328613	10.1361179351807	9.62275314331055	10.0149822235107	10.0419454574585	9.84639930725098	9.67418098449707	9.91492462158203	9.67756175994873	10.0719556808472	9.83847713470459	10.042929649353	9.74065494537354	9.92551803588867	10.0671825408936	9.80651950836182	9.74915599822998	9.89675235748291	9.83731651306152	10.0336246490479	10.5053396224976	9.90694332122803	9.67785358428955	10.1907234191895	10.1446990966797	9.92946529388428	10.0497217178345	9.65864086151123	9.65036582946777
7.24509286880493	7.38289403915405	7.29932117462158	6.66580867767334	7.94690275192261	8.0637845993042	7.49623250961304	8.89338970184326	8.58566379547119	8.20884418487549	7.80273199081421	8.24578380584717	8.27399635314941	7.65613031387329	7.13155746459961	7.16572189331055	7.81394720077515	7.12075138092041	8.66629314422607	8.13120174407959	8.03619003295898	7.82808303833008	8.39509868621826	8.15557861328125	8.29670906066895	7.0396728515625	7.94951677322388	8.51675987243652	9.01376342773438	8.47424507141113	7.83334350585938	8.14601421356201	7.55033016204834	7.47130584716797	7.37685823440552	7.73865509033203	7.26856470108032	9.06744289398193	7.3982138633728	8.35901927947998	8.63756942749023	7.85913896560669	7.59154224395752	7.60095405578613	8.2926549911499	8.06200790405273	7.52114915847778	7.08652687072754	7.73123693466187	8.45650291442871
10.8925065994263	10.7755670547485	11.0068941116333	10.8546342849731	11.1068706512451	10.7641534805298	10.7511253356934	10.2067718505859	10.4022102355957	10.9158849716187	11.1485404968262	11.249002456665	10.8914422988892	11.014142036438	10.7004356384277	10.7896299362183	10.8993005752563	10.5123243331909	10.5625905990601	11.1888160705566	10.4807538986206	10.8459777832031	10.9143114089966	11.1204748153687	9.74314880371094	9.42203140258789	9.98630142211914	10.1234922409058	10.6761169433594	10.5082874298096	11.1212644577026	11.145227432251	10.9911813735962	10.4021062850952	10.7297077178955	10.879674911499	10.9083185195923	10.8857851028442	10.9933481216431	11.1302051544189	9.69387626647949	10.1263914108276	10.8607149124146	10.892261505127	11.0407209396362	11.0437154769897	10.7776880264282	10.8790674209595	10.8933010101318	10.7691926956177
7.3154673576355	7.27628660202026	7.11974620819092	7.43042755126953	7.33128070831299	7.09725427627563	7.19597625732422	7.31846761703491	7.6912636756897	7.59494638442993	7.07223176956177	7.24152421951294	7.73493766784668	7.7038106918335	7.37451314926147	7.25130844116211	7.53587102890015	7.28356552124023	7.28433704376221	7.74365520477295	7.53430223464966	7.56014204025269	7.66038608551025	6.8979754447937	6.9582576751709	6.85178709030151	6.75036334991455	7.89899587631226	6.9966082572937	7.78914356231689	6.95299434661865	7.09259128570557	7.58365678787231	7.09603309631348	7.21191692352295	7.45240545272827	7.21901512145996	7.46821737289429	7.1428656578064	7.74480628967285	7.18512535095215	7.90455293655396	7.37145566940308	7.76427793502808	7.27039527893066	7.62044477462769	7.19198369979858	7.29712533950806	7.78789710998535	7.21654224395752
9.35842990875244	9.52756500244141	9.30395126342773	9.42769718170166	9.51380348205566	9.86953067779541	9.13286781311035	9.45356273651123	9.20259761810303	9.15158462524414	9.29349517822266	9.38999843597412	9.62319755554199	9.53568649291992	9.63846969604492	9.31647396087646	8.93885517120361	9.5972785949707	9.24249172210693	9.09335136413574	9.4842004776001	9.62463283538818	9.66189765930176	9.51082611083984	9.75407314300537	10.2047433853149	10.1300764083862	9.55830001831055	9.22510242462158	9.73160457611084	9.50208568572998	9.7903413772583	9.37850666046143	9.55046081542969	9.47290229797363	9.34586334228516	9.32376766204834	8.7901439666748	9.3633861541748	9.45209312438965	9.57406616210938	10.1032905578613	9.64652156829834	9.28692817687988	9.06803703308105	9.28205490112305	9.28393363952637	9.35679054260254	9.39164066314697	9.40584087371826
9.06531810760498	7.68019962310791	8.41192245483398	8.56406211853027	8.25870895385742	8.49873733520508	8.79365062713623	9.01410007476807	8.58676719665527	8.17289447784424	8.36858463287354	8.5270881652832	8.52865982055664	8.23319911956787	8.74849033355713	8.57279014587402	8.47719383239746	8.5105447769165	8.4146556854248	8.13550090789795	8.99933528900146	7.84199571609497	8.20905876159668	8.31483554840088	8.22840023040771	8.44440364837646	8.77091121673584	8.72138977050781	9.28173732757568	8.53849792480469	8.24144649505615	8.12071800231934	7.08303499221802	8.79171180725098	7.65627098083496	7.51722764968872	8.47535133361816	8.98868370056152	8.13248348236084	8.99031257629395	8.83039665222168	8.53679847717285	7.4125714302063	8.16840934753418	8.71899127960205	8.11520004272461	8.95488834381104	8.85845279693604	9.05876731872559	8.81954383850098
9.01359558105469	8.9994478225708	8.98462200164795	9.04758644104004	9.50668048858643	9.16604518890381	9.22367763519287	8.90929412841797	9.32651996612549	9.06721973419189	9.16485786437988	9.25437927246094	9.31523513793945	9.10842990875244	9.09743118286133	9.45868301391602	9.24563598632813	9.22755241394043	9.40490245819092	9.30373573303223	9.29861259460449	9.58152866363525	9.32541275024414	9.37839794158936	9.20063209533691	9.11600971221924	8.9884204864502	9.45691204071045	9.1397533416748	9.1818151473999	9.3005952835083	9.30575942993164	9.26081085205078	9.24211883544922	9.19133949279785	9.4862174987793	9.59095287322998	9.32099723815918	9.31243133544922	9.53655815124512	8.9893159866333	9.26531314849854	9.44321632385254	9.39518642425537	9.37750625610352	9.59967613220215	9.35665702819824	9.27186489105225	9.22310638427734	9.39691352844238
7.83283710479736	7.16988658905029	6.95657157897949	7.22010278701782	7.76075839996338	7.61339426040649	7.87173461914063	7.70967483520508	8.20962238311768	6.72477865219116	7.16191816329956	7.45389175415039	7.44818735122681	7.39188194274902	7.28859806060791	7.38601350784302	8.0056095123291	8.22726917266846	7.80266427993774	8.58386707305908	7.71933126449585	8.35814476013184	8.1415433883667	7.32493162155151	7.85550117492676	7.43723678588867	7.84751081466675	8.27374172210693	7.5463719367981	7.78480958938599	7.98146533966064	7.81669235229492	7.04831552505493	7.23763561248779	7.74239587783813	7.06664085388184	7.4409122467041	8.28555774688721	8.5052318572998	8.15176773071289	8.48563671112061	8.32580280303955	7.51842880249023	8.28366279602051	8.03965187072754	8.02096843719482	7.98815727233887	7.53163003921509	7.07468461990356	7.48983240127563
8.89350128173828	8.70265483856201	8.59217643737793	8.71969604492188	8.75431728363037	8.71033763885498	8.81623458862305	8.9848108291626	8.59031772613525	8.32444667816162	8.67086696624756	8.7542028427124	8.64478302001953	8.64284992218018	8.30336856842041	8.71370029449463	8.6293888092041	8.76292610168457	8.6324577331543	8.57162761688232	8.42592525482178	8.05929851531982	8.64005374908447	8.4570484161377	8.48280239105225	7.8459906578064	8.02085781097412	8.84312725067139	9.33705997467041	8.55277729034424	8.01456260681152	8.09562301635742	8.41197299957275	8.47030735015869	8.21096038818359	8.4276647567749	8.40771389007568	8.91807270050049	8.47527885437012	8.65375232696533	9.04253578186035	8.38619518280029	8.55649566650391	8.48220157623291	8.92704200744629	8.59037399291992	8.66553401947021	8.57196521759033	8.68374919891357	8.61705303192139
7.83027410507202	7.3391056060791	7.6846809387207	7.58645391464233	7.97282552719116	8.01526832580566	7.97657442092896	8.89426040649414	8.51026344299316	6.95815229415894	7.35818672180176	7.92974090576172	8.03366470336914	7.44578170776367	7.42583703994751	7.39042282104492	7.94280624389648	8.18190097808838	8.48138523101807	8.18545722961426	7.64839887619019	7.78830289840698	8.40339469909668	8.38524913787842	8.20755386352539	8.02106475830078	8.258469581604	8.76113796234131	9.09739589691162	8.52010345458984	7.38427257537842	7.8011736869812	7.76645040512085	7.9089994430542	7.31115436553955	7.20075035095215	8.22914409637451	8.94334125518799	8.34244251251221	8.4102029800415	8.9029655456543	7.46722602844238	7.71608638763428	7.91186571121216	7.75982522964478	7.86370611190796	8.12561130523682	7.14513158798218	6.76902008056641	8.10839557647705
8.54861068725586	8.75092506408691	8.5979471206665	8.54788494110107	8.63015270233154	9.06020641326904	8.70707607269287	8.51307106018066	8.50364112854004	8.83433818817139	8.73539161682129	8.94803142547607	9.11340808868408	8.42188358306885	8.92040538787842	9.06111335754395	8.46619987487793	8.72609901428223	8.89402198791504	9.05445957183838	9.21213436126709	9.65300941467285	8.91614818572998	9.40993309020996	8.84425926208496	9.11344146728516	9.07191848754883	8.97341442108154	8.70105838775635	8.97533512115479	8.73228073120117	9.2052583694458	8.61898899078369	8.74760627746582	8.57761859893799	8.72196674346924	9.06692218780518	8.82629489898682	8.65402221679688	9.45791244506836	8.45776081085205	8.65559005737305	9.20741844177246	8.90436363220215	8.9320068359375	9.37569999694824	9.06001758575439	8.88846015930176	9.06352138519287	9.01857566833496
10.19384765625	10.4022445678711	10.2152147293091	10.2323350906372	10.4481964111328	10.1750764846802	10.1226415634155	8.69755172729492	9.15427207946777	10.0295057296753	10.4609127044678	10.4741287231445	10.3928022384644	10.1854000091553	10.3114576339722	10.4805526733398	10.5094985961914	9.61470699310303	9.44258975982666	9.67750644683838	10.1406965255737	9.97144317626953	9.9620475769043	9.87049198150635	9.03706741333008	9.0222225189209	9.16687393188477	9.06250667572021	9.05030250549316	9.38266563415527	10.4920339584351	10.5332632064819	10.2132520675659	10.070481300354	10.1215925216675	10.3495492935181	9.36236953735352	9.31293869018555	9.54324817657471	10.1700267791748	8.93642330169678	8.95466232299805	10.2700729370117	10.2510051727295	10.2462272644043	10.4807395935059	10.138744354248	10.1131076812744	10.1153106689453	10.1510324478149
10.9849634170532	10.9055366516113	10.8057451248169	11.1514616012573	10.5626258850098	10.9196529388428	10.725118637085	10.5757761001587	11.4782485961914	11.0220155715942	10.5087585449219	10.780086517334	10.7047595977783	11.0440301895142	10.8406829833984	10.9665880203247	10.5328941345215	10.3525495529175	11.4447469711304	10.3686590194702	10.9838743209839	10.8825359344482	11.2421436309814	10.881031036377	11.2855577468872	11.0652809143066	10.9676036834717	10.7506237030029	11.9851837158203	11.2044458389282	10.9112539291382	10.6090707778931	10.9703512191772	10.5286464691162	10.4134340286255	11.5241365432739	10.6985263824463	10.8119163513184	10.9441862106323	10.5239028930664	10.2199773788452	10.2785482406616	9.79385280609131	11.0175342559814	10.3330640792847	10.8206615447998	10.7844533920288	10.7453327178955	10.9988174438477	10.7128343582153
9.37810707092285	9.86758518218994	9.87071418762207	9.50063419342041	10.2127733230591	9.52623558044434	10.273232460022	9.34764194488525	9.94295501708984	9.43065547943115	10.1551837921143	9.85097122192383	9.73057270050049	9.97039318084717	9.5163631439209	9.75045394897461	9.61951065063477	9.59743213653564	9.67224597930908	9.66195487976074	9.46083736419678	9.40972995758057	9.72536468505859	9.44307518005371	9.42751884460449	9.5972785949707	9.19692230224609	9.49938488006592	9.37171459197998	9.29167938232422	9.6961555480957	9.27200412750244	9.63976573944092	9.36119842529297	9.54777431488037	9.62102031707764	9.57442474365234	9.26299667358398	9.2363109588623	9.64663887023926	9.63893795013428	9.32629489898682	9.60344791412354	9.03977108001709	9.53288173675537	9.43067169189453	9.28463363647461	9.54273796081543	9.34342861175537	9.09502983093262
8.85886192321777	8.58696937561035	8.3388147354126	8.36302852630615	8.63126087188721	9.26410961151123	8.77494049072266	8.65816402435303	8.61962509155273	8.82771778106689	8.79646301269531	8.7578592300415	8.92871856689453	8.73609352111816	8.93749237060547	8.99587631225586	8.98798370361328	9.02743148803711	8.83313465118408	8.80928993225098	9.12583923339844	9.39776611328125	8.86991786956787	9.18247127532959	8.80862903594971	8.83798599243164	8.81398105621338	8.90279674530029	8.76236343383789	8.96625900268555	8.77553749084473	9.27882194519043	8.71017646789551	8.97734355926514	8.75386619567871	8.64718723297119	9.15302181243896	8.99588489532471	8.7688159942627	9.19964504241943	8.40703392028809	8.25930690765381	9.00625228881836	8.69023132324219	9.08845520019531	9.09947395324707	8.94888210296631	8.99330806732178	9.02542877197266	9.08041000366211
7.29333543777466	7.62662649154663	7.41613626480103	7.42769002914429	7.58200645446777	8.39726161956787	7.40029859542847	8.90346431732178	8.56432247161865	7.20537662506104	7.80603075027466	7.58948040008545	7.63161611557007	7.35938692092896	7.97963047027588	7.87499189376831	7.14687776565552	9.18272876739502	8.61553955078125	8.41574096679688	7.72167062759399	9.31908512115479	8.17017364501953	8.48788738250732	7.53520536422729	7.52167510986328	7.79592180252075	7.86587953567505	7.93028688430786	9.92278289794922	7.43586397171021	7.75329208374023	7.10674381256104	7.35311889648438	7.24938535690308	7.23747825622559	9.72734642028809	8.6876802444458	8.58961486816406	9.23197937011719	8.08289337158203	7.74330568313599	8.01399040222168	7.75532579421997	7.91715335845947	7.80945158004761	7.55711841583252	8.06483268737793	7.50905466079712	7.72190141677856
7.1333532333374	8.06329536437988	8.05169296264648	7.66560506820679	7.56559085845947	7.2233829498291	7.22514057159424	8.29440021514893	8.51749897003174	8.1524715423584	8.44952487945557	8.21101379394531	8.48392963409424	7.68517208099365	8.38118743896484	8.74525451660156	7.72882413864136	8.66285228729248	8.57473754882813	8.294753074646	8.81705570220947	9.40783309936523	8.6068115234375	9.16595649719238	8.51070594787598	8.75839710235596	8.69655704498291	8.75865459442139	8.56396770477295	8.63904762268066	8.60522937774658	7.69000434875488	8.41356754302979	8.38822555541992	8.37458324432373	8.69508743286133	8.85461616516113	8.77964019775391	8.64099788665771	8.92566299438477	8.27374172210693	8.68728828430176	8.51458740234375	8.56703853607178	8.72614860534668	9.03221607208252	8.71597862243652	8.56367111206055	8.8397798538208	8.8348274230957
7.61161231994629	7.58573961257935	6.68618631362915	7.45116233825684	7.50585126876831	7.76562166213989	7.65281200408936	8.50031852722168	8.22216987609863	7.38386726379395	7.51231527328491	7.94550848007202	7.49835157394409	7.4562463760376	7.26804351806641	7.41828393936157	7.40025424957275	8.64212799072266	8.5757532119751	8.51363086700439	7.31873989105225	8.20401096343994	8.73696994781494	8.8317928314209	8.51375007629395	8.36336708068848	8.52728176116943	8.88687419891357	7.38574409484863	8.58078861236572	7.16615629196167	7.4434494972229	7.69193506240845	7.49260711669922	6.77826166152954	7.08851909637451	8.75792694091797	8.66213417053223	8.50749111175537	7.60012674331665	8.39832210540771	7.58297395706177	7.41974782943726	7.16680860519409	7.17170810699463	7.4513053894043	6.61563682556152	7.18209266662598	6.71528673171997	7.34478092193604
7.25571489334106	7.52912712097168	7.42849445343018	8.04959011077881	7.88251829147339	7.66326189041138	7.68117189407349	8.47402667999268	8.02767562866211	7.08364200592041	7.24381399154663	7.29501056671143	7.7971076965332	7.33413362503052	7.05178070068359	7.10246658325195	7.36653614044189	8.10143756866455	8.12427616119385	7.27683782577515	7.03454875946045	7.83670330047607	7.89898824691772	8.16557121276855	7.98240232467651	6.73075437545776	7.48001384735107	8.379958152771	8.46133327484131	8.28382110595703	7.17660474777222	7.27769041061401	7.84240007400513	7.39244365692139	7.3304557800293	7.39048624038696	8.21814155578613	8.30563068389893	8.14909553527832	7.37861394882202	8.54856109619141	7.46853637695313	7.71683120727539	7.07025337219238	7.39459800720215	7.92380571365356	7.25361490249634	7.18798780441284	8.15941715240479	6.98528051376343
8.86639976501465	8.93839454650879	8.90076065063477	8.62301158905029	9.10452079772949	9.77542877197266	9.08813571929932	8.96139240264893	9.10510158538818	8.84091472625732	8.94366264343262	9.01519203186035	9.23929977416992	8.82157230377197	9.08242607116699	9.36830520629883	8.95137596130371	9.24598121643066	9.34736919403076	9.18912506103516	9.21555805206299	9.65052127838135	9.22292423248291	9.55608558654785	9.13321971893311	9.33370876312256	9.13414478302002	9.42239284515381	8.97963905334473	9.16964530944824	9.03933525085449	9.50222206115723	8.83890533447266	9.21005058288574	9.1714334487915	9.13554573059082	9.5059232711792	9.33312511444092	9.28791332244873	9.43512725830078	8.91010665893555	8.92939853668213	9.45328807830811	9.10335922241211	9.19862937927246	9.3192310333252	9.31793785095215	9.22837448120117	9.26128673553467	9.4274377822876
10.2771272659302	10.3623123168945	10.1271696090698	10.0484027862549	10.3726358413696	11.3096513748169	10.6239004135132	10.2126407623291	10.6043453216553	10.2119474411011	10.3421659469604	10.2175893783569	10.404149055481	10.2522220611572	10.6126146316528	10.5425262451172	10.2761173248291	10.4524765014648	10.781928062439	10.5362176895142	10.3894853591919	10.8782291412354	10.4708070755005	10.8942832946777	10.5137901306152	10.6061019897461	10.4317331314087	10.5927429199219	10.4752645492554	10.5413541793823	10.4467859268188	10.6013641357422	10.4575338363647	10.5796918869019	10.567343711853	10.4492931365967	10.6769676208496	10.5865306854248	10.7117567062378	10.7395801544189	10.1804122924805	10.4429187774658	10.568377494812	10.2063674926758	10.3449029922485	10.5927429199219	10.4747409820557	10.7061710357666	10.4869117736816	10.5312747955322
8.85716915130615	8.97565650939941	8.86252498626709	8.69528865814209	8.73849487304688	9.45316505432129	9.06907558441162	9.18599510192871	9.57563781738281	9.0665864944458	9.00599479675293	8.96826839447021	9.16586685180664	8.97144794464111	9.12755870819092	9.37188053131104	9.10944366455078	9.26040554046631	9.43982219696045	9.20085048675537	9.34656810760498	9.64900398254395	9.37496852874756	9.53590106964111	9.36702060699463	9.42973613739014	9.25657367706299	9.39979457855225	9.93010330200195	9.32670402526855	9.18198680877686	9.51587390899658	8.99568748474121	9.1939868927002	9.29283142089844	9.33086013793945	9.61608695983887	9.20368576049805	9.33851623535156	9.57916641235352	8.93833446502686	9.0608491897583	9.44790172576904	9.14420032501221	9.31758308410645	9.55922412872314	9.47503185272217	9.3964958190918	9.55852890014648	9.47607803344727
8.99725532531738	9.4573974609375	9.10455513000488	9.16464996337891	9.37522411346436	10.1286573410034	9.53220653533936	8.84432220458984	9.19882202148438	8.86068534851074	8.91317272186279	9.26004791259766	9.12395000457764	8.93587017059326	9.19728088378906	9.21072006225586	8.9529857635498	9.11370944976807	9.02374649047852	8.98345470428467	9.04571437835693	9.37302207946777	9.0588436126709	9.25968933105469	8.97610664367676	9.11610984802246	8.90407180786133	9.46158885955811	8.84833717346191	9.04746913909912	9.27774715423584	9.81471347808838	9.06367111206055	9.17304039001465	9.27480411529541	9.2686243057251	9.17773818969727	8.96839904785156	9.07040691375732	9.33539772033691	9.07547378540039	9.15799999237061	9.63558387756348	8.99685764312744	9.09576225280762	9.43814659118652	9.01795101165771	9.40526103973389	9.12914180755615	9.3367395401001
11.2452411651611	11.4610481262207	11.4087142944336	11.3049430847168	11.6837587356567	10.9635610580444	11.2369909286499	11.2529020309448	11.6161918640137	11.1397848129272	11.2344417572021	11.5919876098633	11.205286026001	11.4408931732178	11.1854858398438	11.3524141311646	11.7474584579468	11.2023525238037	11.6253328323364	11.3918170928955	10.8092231750488	10.9029817581177	11.5516576766968	11.384425163269	11.5811758041382	11.0182008743286	11.1221504211426	11.5366973876953	11.3550491333008	11.3130865097046	11.4739685058594	11.2890539169312	11.8439607620239	11.5408926010132	11.8038940429688	11.7453632354736	11.5278491973877	11.4759035110474	11.7011184692383	11.2825765609741	11.7523784637451	11.5994243621826	11.4577150344849	11.4961957931519	11.4735450744629	11.432279586792	11.0966320037842	10.9607992172241	10.8559494018555	11.1328039169312
10.5252780914307	10.7633533477783	10.5057334899902	10.5343055725098	10.8314924240112	10.6460113525391	10.7917890548706	10.0084295272827	10.0206098556519	10.5160856246948	10.6201152801514	10.7731866836548	10.4589548110962	10.5189085006714	10.4321994781494	10.6626253128052	10.5090684890747	10.166163444519	10.1602582931519	10.2243518829346	10.5696897506714	10.5713129043579	10.2208404541016	10.3418102264404	10.2325897216797	10.2260837554932	10.0855760574341	10.1079216003418	9.98536396026611	10.0626573562622	10.5980348587036	10.6786365509033	10.5853700637817	10.5707063674927	10.560133934021	10.6247978210449	10.3266019821167	10.1292705535889	10.0222635269165	10.4462261199951	9.89035987854004	9.88943576812744	10.5992822647095	10.6074552536011	10.5625782012939	10.7806129455566	10.3919229507446	10.4179201126099	10.0702600479126	10.3101835250854
8.43705272674561	8.50505447387695	8.56435871124268	8.59237670898438	8.21125411987305	8.8793306350708	8.62724304199219	7.67982769012451	8.19077968597412	8.58396911621094	8.51884269714355	8.45823001861572	8.48040962219238	8.41743850708008	8.52020835876465	8.68956661224365	8.40934085845947	8.22315788269043	7.25653553009033	8.16503620147705	8.31130886077881	8.75993919372559	8.1774787902832	8.37326145172119	8.40282821655273	7.42026472091675	8.01443672180176	8.31449890136719	8.28096485137939	7.84367513656616	8.50569248199463	8.59448051452637	8.46785926818848	8.60258102416992	8.64416313171387	8.74371337890625	8.30031299591064	7.38541889190674	8.02205657958984	8.49537754058838	7.55160903930664	7.27848243713379	8.45586490631104	8.19551181793213	8.64693260192871	7.95191192626953	8.47601985931396	8.66873073577881	8.18457794189453	8.2925443649292
9.52599048614502	9.75042343139648	9.65355014801025	9.70409870147705	9.62915420532227	9.55390739440918	9.59780502319336	10.5076265335083	10.5993585586548	9.5392894744873	9.49101161956787	10.0079612731934	9.48871994018555	9.18491840362549	9.35711479187012	9.46655654907227	9.61024475097656	10.8648548126221	10.6379795074463	10.5143880844116	9.59679508209229	10.7042961120605	10.267523765564	10.193097114563	10.0195732116699	9.58012676239014	9.90429306030273	9.33004856109619	10.2227945327759	11.0754737854004	9.76837921142578	9.54187870025635	9.24667072296143	9.61171245574951	9.63398361206055	9.55657958984375	10.7465486526489	10.3965129852295	10.5007848739624	10.8521566390991	10.3307991027832	10.0721397399902	9.91997146606445	9.67525577545166	9.5288143157959	9.89597988128662	9.48182964324951	9.61120223999023	9.89437675476074	9.6804895401001
10.0863952636719	10.516058921814	10.2438812255859	10.3662176132202	10.7161951065063	9.99322414398193	11.2480955123901	9.91132831573486	10.8198270797729	10.306510925293	10.5213994979858	10.2229242324829	10.1969766616821	10.5669679641724	10.0567903518677	10.4035320281982	10.5998611450195	10.1830987930298	10.6990051269531	10.5474300384521	10.1436080932617	9.7041072845459	10.4479789733887	10.0140161514282	10.215690612793	10.2441530227661	10.0988168716431	9.95418453216553	10.1831560134888	9.96124076843262	10.3589239120483	10.4316692352295	10.2516622543335	10.0394144058228	10.2434597015381	10.3175621032715	10.0613393783569	10.0218095779419	10.1662817001343	9.75520420074463	10.2520761489868	10.6559257507324	10.2400751113892	9.89074516296387	10.1030511856079	9.94122791290283	10.2419443130493	10.2563323974609	9.95316028594971	10.0284900665283
8.26634883880615	8.7083101272583	8.65548419952393	8.68441486358643	9.48364448547363	8.15418529510498	7.87106466293335	8.04332256317139	8.79083347320557	8.64410400390625	9.12401485443115	8.63921737670898	8.48040962219238	8.60142993927002	7.20755434036255	8.75371360778809	7.27268028259277	8.54170417785645	8.87157917022705	7.54425811767578	8.35483837127686	7.31183290481567	8.69948196411133	8.17556953430176	7.39694023132324	7.47147750854492	8.31622219085693	7.55631446838379	8.04504871368408	7.37247467041016	8.34376335144043	8.0896577835083	8.42028617858887	8.10002613067627	8.76468372344971	8.31014060974121	8.42147254943848	7.96406602859497	8.49800682067871	7.80070447921753	8.46460914611816	9.13795471191406	8.71243095397949	8.45109558105469	9.00855731964111	8.42892837524414	7.68962717056274	8.23393440246582	8.11247062683105	7.3566689491272
7.72631168365479	8.03619003295898	8.19192600250244	8.14952659606934	8.88993453979492	7.63282918930054	7.11813497543335	8.08145523071289	8.86056518554688	8.47417259216309	8.29653358459473	8.42875003814697	7.79641485214233	8.7078685760498	7.41353988647461	8.37250709533691	8.2333517074585	7.0145959854126	7.3078293800354	8.5966739654541	7.94702672958374	7.75233268737793	8.55595207214355	8.02865219116211	7.96451902389526	7.04434394836426	7.95751142501831	7.73813009262085	7.98785400390625	7.83842706680298	8.37036514282227	8.4954195022583	7.83931446075439	7.83860969543457	8.12060642242432	8.02796077728271	7.79053831100464	7.68277549743652	7.83170986175537	7.91795682907104	7.61631059646606	9.02473163604736	7.65516567230225	8.00518035888672	8.13906002044678	8.03118705749512	7.38768768310547	7.99012565612793	7.50587129592896	7.38676691055298
8.61285781860352	8.84090232849121	8.11670780181885	8.37480354309082	8.86244106292725	7.16139936447144	8.05315494537354	7.69776487350464	9.02473163604736	8.06699657440186	8.8635368347168	8.11421012878418	8.46447467803955	9.01669883728027	8.2183256149292	8.15851306915283	9.02275848388672	8.61558151245117	9.06374645233154	8.49115180969238	8.11670780181885	7.61238574981689	8.07228660583496	8.25736618041992	8.1108922958374	8.01711654663086	8.13965892791748	8.0214786529541	8.21295928955078	8.09212398529053	8.44112968444824	7.17857456207275	8.22414398193359	8.03015422821045	8.65839290618896	8.24435138702393	7.96925735473633	7.78792095184326	8.38526630401611	7.54869604110718	7.43648433685303	9.09558773040771	8.305006980896	7.87347745895386	8.67576026916504	8.11273860931396	8.17216491699219	8.10431671142578	7.05128192901611	8.0646448135376
9.24583339691162	9.6349401473999	9.35985469818115	9.51877689361572	10.0575141906738	9.09478569030762	8.88287734985352	9.01233100891113	10.0945405960083	9.68866920471191	9.96027088165283	9.4089183807373	9.48821258544922	9.69895267486572	9.15262508392334	9.76964282989502	9.67715930938721	9.2959623336792	9.69637393951416	9.85806179046631	9.15998840332031	9.06681060791016	9.51521110534668	9.10181617736816	9.14491653442383	9.61124515533447	9.38351058959961	9.04618263244629	9.65576267242432	9.33789825439453	9.54699897766113	9.53724002838135	9.35749626159668	9.42703151702881	9.507248878479	9.4915714263916	9.0581226348877	9.11273860931396	9.27018928527832	9.02102375030518	9.09548282623291	9.86159992218018	9.21811485290527	9.02027797698975	9.36541271209717	9.24568557739258	9.18069934844971	9.24728584289551	9.00272750854492	9.16554069519043
8.43231201171875	8.59755229949951	8.47588920593262	7.38119459152222	9.06276988983154	7.54408693313599	8.36261463165283	7.21841335296631	9.47588920593262	7.31530857086182	9.05861568450928	7.13337707519531	7.68745183944702	8.87105941772461	7.765052318573	7.17438840866089	8.77346420288086	7.06339025497437	9.75675010681152	7.51557540893555	7.1754093170166	9.18864727020264	7.75801849365234	7.22083044052124	7.01583242416382	7.50212669372559	9.27822780609131	9.06714534759521	8.82603549957275	9.11055564880371	8.91869068145752	7.26775503158569	7.43341493606567	9.13062286376953	7.14487791061401	9.17672824859619	9.2384729385376	8.87712383270264	9.29580879211426	7.53954172134399	8.80116367340088	9.03362464904785	7.38973522186279	6.81856775283813	7.42911815643311	8.02521800994873	7.45475339889526	9.06224346160889	9.03551006317139	7.54980659484863
9.11634159088135	9.33497619628906	9.17478656768799	9.14413833618164	9.39010429382324	8.71742057800293	8.67529201507568	8.73311710357666	9.03981018066406	9.01973915100098	9.1774787902832	9.01969814300537	9.23879814147949	9.28404712677002	9.12768745422363	9.12762260437012	9.59599208831787	9.11149787902832	9.83660221099854	9.6165599822998	7.53257179260254	8.98141956329346	9.38478374481201	8.89470958709717	9.08253383636475	9.15100193023682	9.20919322967529	9.23598289489746	9.21510887145996	9.08400440216064	9.36496353149414	7.17464971542358	9.15920639038086	9.45316505432129	9.41522407531738	9.38762092590332	9.44977188110352	8.90485095977783	9.00770473480225	7.87296009063721	9.07765865325928	9.68722534179688	8.26656532287598	8.75033855438232	9.27060890197754	8.84932136535645	9.30185413360596	9.20633983612061	8.98917388916016	9.08724880218506
7.41548109054565	8.99378395080566	8.49462795257568	8.37571811676025	8.97716522216797	7.93217945098877	8.43271255493164	8.40869808197021	8.65063762664795	8.55322742462158	8.70636749267578	8.2162446975708	8.73441600799561	8.6855001449585	8.70225811004639	9.17661190032959	9.13798713684082	8.33795833587646	9.22963047027588	8.44913864135742	8.57032108306885	8.01870059967041	8.77469921112061	8.64582538604736	8.59744262695313	8.47225856781006	8.52958393096924	8.46817016601563	8.61671733856201	7.98082590103149	8.80000877380371	8.25875663757324	8.67036628723145	8.72123336791992	8.61476039886475	8.69577026367188	8.4007625579834	8.50699138641357	8.5734281539917	8.58659839630127	8.24224281311035	9.09656238555908	8.59143161773682	8.27909660339355	8.6455602645874	7.47536087036133	8.48563671112061	8.47453689575195	8.26728916168213	8.45632076263428
7.54285001754761	8.27058601379395	8.44523048400879	7.89482879638672	9.17274856567383	7.65616846084595	7.54924249649048	6.91197681427002	9.35189247131348	8.22559356689453	8.36176586151123	8.15087890625	8.25522422790527	8.31542491912842	8.20466232299805	8.45109558105469	7.64085960388184	7.60897541046143	8.89604091644287	8.95242881774902	8.14376354217529	7.30892562866211	7.34040307998657	7.20715999603271	8.21629810333252	7.28269100189209	7.97186136245728	7.44909811019897	7.53961133956909	7.21624803543091	8.37202739715576	8.02048587799072	7.37144422531128	7.40417623519897	8.37097549438477	7.75766801834106	7.56235599517822	6.87155675888062	8.03482913970947	7.6095609664917	7.78435230255127	8.8726921081543	7.66891050338745	7.01201391220093	8.91459178924561	7.63925504684448	7.2414813041687	6.68596792221069	7.63060855865479	7.20325660705566
8.78537940979004	8.80525588989258	7.16616106033325	7.94736814498901	9.00932312011719	7.8581919670105	8.61450672149658	7.25713634490967	7.56845998764038	7.37577104568481	8.74580860137939	7.03698015213013	7.7264518737793	8.73578262329102	7.13885307312012	7.78596925735474	7.39180421829224	7.56047582626343	7.65633869171143	7.84995603561401	7.7278265953064	7.55236101150513	7.26865720748901	7.73861455917358	8.71839332580566	6.86025810241699	7.19014549255371	7.41050148010254	7.47875213623047	7.74313545227051	7.11497688293457	7.45236730575562	7.39359664916992	7.24581718444824	7.44248580932617	7.5404314994812	7.52850151062012	7.29011917114258	7.07300806045532	7.79191541671753	7.74830961227417	8.81243896484375	7.32205247879028	7.21472263336182	7.12551593780518	7.61688375473022	7.53413581848145	7.22304725646973	7.52434015274048	7.410325050354
7.35779285430908	7.88916206359863	6.86582660675049	6.95340538024902	7.72085237503052	7.53094673156738	7.47506093978882	7.51577806472778	8.01244831085205	7.12466669082642	7.76820993423462	7.68904495239258	6.82258892059326	7.32066440582275	7.30940198898315	7.83803129196167	7.49758529663086	7.20778322219849	6.95454502105713	7.18971490859985	7.14716386795044	7.32293176651001	7.49083709716797	7.34977149963379	7.08302021026611	7.23509168624878	7.15199708938599	7.75773477554321	7.16515207290649	7.26512432098389	7.23026371002197	7.57050848007202	7.58775234222412	7.83420372009277	7.14790058135986	7.51461362838745	7.54789781570435	7.53130769729614	7.54093456268311	7.95953702926636	7.49914789199829	7.23634052276611	7.46482467651367	7.00245237350464	8.23562240600586	7.58048105239868	7.56800127029419	7.62616586685181	7.40452766418457	7.17767190933228
7.93190002441406	8.29699420928955	8.10632705688477	7.96764135360718	8.01703357696533	7.5289158821106	7.12980031967163	7.5830512046814	8.85421466827393	8.59645462036133	7.76966571807861	6.74739551544189	8.34566783905029	8.53804588317871	7.58287000656128	7.81995153427124	8.5710563659668	7.30995988845825	8.14977359771729	8.22010803222656	8.05602741241455	8.34074115753174	8.13318729400635	8.21157455444336	7.60499238967896	7.90193748474121	8.05774211883545	7.56634044647217	7.5374436378479	7.37170362472534	8.19027519226074	7.13717889785767	8.13909149169922	7.43548965454102	7.2751898765564	8.50438976287842	8.39684391021729	7.63458824157715	8.4675931930542	7.67512083053589	7.50884962081909	8.28214645385742	7.97796106338501	7.9331431388855	8.31582355499268	7.85667610168457	7.14702463150024	7.81171560287476	7.80710887908936	7.81624794006348
7.92966413497925	8.42894458770752	7.02766227722168	7.36330032348633	8.15372371673584	7.286461353302	6.91883039474487	7.74424648284912	8.40614795684814	8.10920715332031	7.8099570274353	8.34010696411133	7.60363340377808	7.15676307678223	8.03698825836182	8.12407970428467	7.11596775054932	7.51478242874146	8.2337064743042	8.59933757781982	7.44407844543457	6.95687007904053	7.98766613006592	7.9083080291748	7.21160268783569	7.32505369186401	8.19381999969482	8.05216121673584	8.12205219268799	7.71806955337524	8.14715099334717	7.52518033981323	7.25655174255371	8.00320148468018	7.9245343208313	8.19348621368408	8.05227088928223	7.35683822631836	7.73216772079468	7.73033428192139	7.42192649841309	7.89351844787598	7.86665487289429	7.4279932975769	8.52561473846436	8.20936393737793	7.73667478561401	7.58525228500366	7.02323055267334	7.32994890213013
9.22008228302002	9.6142110824585	9.36342430114746	9.44076728820801	9.80856895446777	8.95889377593994	8.7610330581665	8.81883907318115	9.74183654785156	9.15375423431396	9.55123043060303	9.17597579956055	9.41060829162598	9.31424617767334	9.04890727996826	9.32825756072998	9.29409122467041	8.94011783599854	9.84287166595459	9.66175556182861	9.04618263244629	8.80098533630371	9.0992317199707	9.16184711456299	8.96490001678467	9.44754600524902	9.24995613098145	8.93123912811279	8.85460948944092	9.02333450317383	8.98112106323242	9.46236801147461	8.45094108581543	8.86985969543457	9.02690124511719	9.04941177368164	8.58452320098877	8.33356857299805	8.86858558654785	8.62026119232178	8.79610252380371	9.77418804168701	9.18152904510498	7.52953481674194	9.14248371124268	8.95933246612549	8.96778202056885	8.94196796417236	8.72409534454346	8.79102325439453
7.43219566345215	7.59370708465576	7.13068532943726	7.04473733901978	7.16389894485474	7.37271308898926	7.56979370117188	7.59937143325806	7.74923419952393	7.32646083831787	7.24979257583618	7.40643119812012	7.46263027191162	7.23382091522217	6.87178659439087	7.24484205245972	7.42640399932861	7.55616140365601	7.78934001922607	7.27681493759155	6.99137449264526	7.44868135452271	7.2976598739624	7.17607307434082	7.85752630233765	6.93666219711304	6.84071016311646	7.72341012954712	8.04309272766113	7.06484222412109	7.18956470489502	7.43588924407959	7.37441396713257	7.92012548446655	7.13773107528687	7.0903582572937	7.66633462905884	7.31466245651245	7.92053556442261	7.42389154434204	7.27595710754395	8.21652126312256	7.56997585296631	7.37591600418091	7.73081874847412	7.59428787231445	7.42030715942383	7.45021438598633	6.9582781791687	7.05652379989624
8.81161499023438	9.69897842407227	9.2446231842041	9.41284656524658	9.98307991027832	8.39243316650391	8.72543811798096	8.77132320404053	9.8167781829834	9.17195987701416	9.4467077255249	9.08004856109619	9.32083129882813	9.03374576568604	9.14749050140381	9.51042461395264	9.01803398132324	8.69306755065918	9.54954242706299	9.56392002105713	8.74699211120605	8.67742443084717	9.17420482635498	9.00358963012695	9.07291126251221	9.22960472106934	9.13193893432617	8.72610759735107	9.17727661132813	8.95924663543701	8.8662223815918	9.33106231689453	8.61094760894775	9.03330326080322	9.26328086853027	8.66982841491699	8.62707901000977	8.78275203704834	8.79202747344971	8.79065132141113	8.56827259063721	9.65661525726318	8.88932991027832	8.4963207244873	9.38982105255127	8.9705696105957	8.58265399932861	8.73873329162598	7.65622568130493	8.47814750671387
7.5602126121521	8.06299495697021	7.32869386672974	8.37027263641357	8.73835277557373	7.7682671546936	7.47751998901367	7.39286422729492	8.95157527923584	7.88866233825684	7.56008005142212	7.38241291046143	8.02534675598145	7.82221269607544	7.29057216644287	7.71431303024292	6.96815347671509	7.90012693405151	7.32933950424194	7.68111658096313	7.62656164169312	7.76319980621338	7.7853045463562	6.95607423782349	7.77303266525269	7.61628484725952	7.16717290878296	7.59968662261963	7.6494517326355	7.49844980239868	7.2849760055542	7.07392501831055	8.47041034698486	7.94103908538818	7.92869281768799	6.79754447937012	7.16198301315308	7.5138087272644	7.57314348220825	7.5681848526001	7.79750680923462	8.22659969329834	7.98953866958618	7.12972688674927	8.39998531341553	7.7758584022522	8.02135467529297	7.4895977973938	7.57709360122681	7.70104122161865
8.24701499938965	9.00979042053223	8.62585735321045	8.81515216827393	9.00539493560791	8.6866626739502	9.64150428771973	8.63946628570557	9.06145286560059	8.58336925506592	8.69632148742676	8.92702674865723	8.81384754180908	9.25638103485107	8.93415451049805	8.99318027496338	9.06400871276855	8.59473514556885	9.00770473480225	8.5795316696167	8.89831924438477	8.74979782104492	8.90002250671387	9.10359859466553	8.42471790313721	8.37788867950439	8.53122329711914	9.06599044799805	9.08421897888184	8.95309257507324	9.25007820129395	8.56515121459961	9.17909240722656	8.8234806060791	8.80825805664063	9.13842868804932	8.91525173187256	8.58632850646973	9.34795379638672	8.87025737762451	8.79727458953857	9.72981262207031	8.97043514251709	9.06848239898682	9.01648998260498	7.71281385421753	8.77533340454102	8.88101387023926	8.32242584228516	8.99046802520752
10.1170721054077	10.4919633865356	10.214207649231	10.5001678466797	10.833701133728	9.96635341644287	10.0973615646362	9.89351749420166	10.4389381408691	10.1033592224121	10.7267026901245	10.368992805481	10.2566938400269	10.5450468063354	10.0754375457764	10.4269342422485	10.5098075866699	10.2373924255371	10.5189476013184	10.5075187683105	10.081958770752	10.0244445800781	10.3254947662354	10.1265859603882	10.0990934371948	10.2426652908325	10.094820022583	9.94162559509277	10.1502342224121	10.0446968078613	10.399206161499	10.2926769256592	10.2939147949219	10.1200799942017	10.2023248672485	10.277792930603	10.1309442520142	9.94921398162842	10.1536931991577	10.3714370727539	10.1482019424438	10.7640790939331	10.2909250259399	10.1579399108887	10.4279727935791	10.4207315444946	10.3540315628052	10.2457590103149	10.1985750198364	10.3403253555298
9.52167415618896	9.23118877410889	9.26728916168213	9.21534633636475	9.6434326171875	8.94810485839844	9.20254325866699	9.06989002227783	9.30016040802002	8.86340618133545	8.92910671234131	9.25918769836426	9.38599967956543	8.99871730804443	8.8431396484375	9.52107238769531	9.37384986877441	9.18132877349854	9.32750225067139	9.14292144775391	8.88994598388672	9.60147285461426	9.54075527191162	9.34252166748047	9.26299667358398	9.41490650177002	9.37930583953857	9.16666698455811	8.73294067382813	9.38208866119385	9.12280559539795	9.29806709289551	8.96546077728271	8.89761638641357	9.16076850891113	9.32978439331055	9.4688196182251	9.17554092407227	9.0290994644165	9.38785266876221	8.70074653625488	9.4388427734375	9.02514171600342	9.0148983001709	8.95823383331299	9.38071727752686	9.20376682281494	9.16787815093994	9.13842868804932	9.23464393615723
9.49815845489502	9.25413703918457	9.442307472229	9.34159278869629	9.61572933197021	9.2985258102417	9.13871288299561	9.20158863067627	9.82954788208008	9.42134094238281	9.54761505126953	9.22294998168945	9.57386875152588	9.73566246032715	9.67411708831787	9.92628574371338	9.69187641143799	9.49412631988525	9.82065486907959	9.83351039886475	9.65653896331787	9.81810665130615	9.45895481109619	9.77841186523438	9.23182582855225	9.36815643310547	9.17707443237305	9.46235275268555	9.13833427429199	9.38762092590332	9.78847980499268	9.70519638061523	9.10469150543213	9.3277063369751	9.44324779510498	9.73263454437256	9.59768390655518	9.12080383300781	9.35709571838379	9.5525951385498	9.3451976776123	10.0383415222168	9.29703807830811	8.98468971252441	9.63479995727539	9.72313499450684	9.68440532684326	9.52320003509521	9.47013092041016	9.6016902923584
9.63915729522705	9.75464630126953	9.41970825195313	9.53332710266113	9.28348255157471	9.54342269897461	9.48134231567383	9.17213535308838	9.35497188568115	9.63119983673096	9.47836399078369	9.59539699554443	9.66487693786621	9.21258735656738	9.29019069671631	9.8711462020874	9.81399440765381	9.77728176116943	9.33308410644531	9.45089530944824	9.33332633972168	10.2710742950439	9.74539470672607	9.53823471069336	9.5510721206665	10.0189085006714	9.52865982055664	9.45426559448242	9.52078437805176	9.78809070587158	9.27811336517334	9.80384635925293	9.36015796661377	9.75017642974854	9.3565616607666	9.61940670013428	9.37672328948975	9.53036594390869	9.13216400146484	9.86214923858643	9.20474338531494	9.84729480743408	9.23894882202148	9.406982421875	9.96451377868652	9.69811820983887	9.84167194366455	9.84055137634277	9.80274677276611	9.81359386444092
11.4073572158813	11.737096786499	11.511923789978	11.6178073883057	11.915753364563	11.1127729415894	12.2912797927856	10.9850492477417	11.6139898300171	11.4526453018188	11.8438243865967	11.3383169174194	11.4612131118774	11.8587837219238	11.2662315368652	11.5546340942383	11.7359819412231	11.4590005874634	11.7256832122803	11.635835647583	11.2363862991333	10.8384647369385	11.4407358169556	11.1073799133301	11.3004217147827	11.3660488128662	11.1886749267578	10.9591226577759	11.2935838699341	10.986364364624	11.5207586288452	11.3210182189941	11.4645643234253	11.1197175979614	11.340126991272	11.469762802124	11.1562767028809	11.1879434585571	11.2875776290894	11.0079612731934	11.3530502319336	11.8973140716553	11.3651504516602	11.0293836593628	11.3716402053833	10.9582576751709	11.2625694274902	11.3316097259521	10.9536724090576	11.0244035720825
10.5200901031494	10.4534559249878	10.4194927215576	10.7863254547119	10.9678707122803	10.3019189834595	10.5725812911987	10.1826143264771	10.6330337524414	10.4522771835327	10.7014474868774	10.6263914108276	10.6096687316895	10.7746410369873	10.0530786514282	10.9029111862183	10.8530893325806	10.3010520935059	10.4250450134277	10.67844581604	10.4821443557739	10.3733530044556	10.9041204452515	10.4511260986328	10.2532653808594	10.2024068832397	10.5153303146362	10.2427396774292	10.1089372634888	10.452522277832	10.6385288238525	10.5802745819092	10.6146755218506	10.578387260437	10.6900806427002	10.577917098999	10.5645713806152	10.1811285018921	10.3291940689087	10.5179347991943	10.489691734314	10.8997764587402	10.7526626586914	10.6104793548584	10.7012920379639	10.6722736358643	10.4491386413574	10.449987411499	10.1367835998535	10.4883251190186
8.42471790313721	8.32285976409912	8.25234317779541	8.47002792358398	8.22734642028809	7.1609902381897	8.36692714691162	8.84989261627197	9.13880825042725	8.69813537597656	7.45336294174194	8.50462055206299	7.44042730331421	7.69361305236816	7.02970409393311	7.11695671081543	7.07613515853882	9.13965892791748	9.60359859466553	9.05986595153809	6.74638652801514	8.7972469329834	9.44992542266846	9.45281314849854	9.28089714050293	9.3903694152832	9.22940063476563	9.51564884185791	9.07239723205566	9.14398193359375	7.311851978302	8.73075008392334	7.50196075439453	8.45066452026367	6.74910879135132	8.87813091278076	9.72770404815674	9.49158573150635	9.25724601745605	9.10984802246094	9.03866004943848	8.38302516937256	7.39761018753052	8.3691234588623	7.65794944763184	8.34060287475586	8.72757339477539	8.58347129821777	9.31993865966797	8.64646244049072
7.47223567962646	8.00582408905029	8.19931602478027	7.15207386016846	8.17745018005371	7.55664300918579	8.30068206787109	7.85613632202148	7.96631526947021	8.13830280303955	8.43941116333008	8.08660888671875	7.82854604721069	7.40322494506836	7.15898752212524	7.41448593139648	7.60735177993774	8.04222106933594	8.11730480194092	7.8181529045105	7.7025408744812	7.28854322433472	8.38996315002441	7.9482855796814	8.53073787689209	8.13987922668457	7.93754291534424	8.29112434387207	7.66508388519287	8.28012275695801	8.10298252105713	7.67193222045898	7.82878446578979	7.81630754470825	7.84185361862183	8.33763885498047	6.95019769668579	8.03933525085449	8.10191917419434	7.68232250213623	8.35688591003418	7.61213541030884	7.39163827896118	8.03522968292236	8.2255163192749	7.98190116882324	7.78692150115967	6.97416639328003	7.4107780456543	7.2848744392395
9.92048358917236	9.72464466094971	10.1094093322754	9.78318881988525	9.8956823348999	9.46698665618896	9.77238082885742	9.51882934570313	9.5827112197876	10.047158241272	9.8429651260376	9.98053550720215	9.79640102386475	9.90580654144287	9.6822624206543	9.65040493011475	9.87655258178711	9.73761367797852	9.85871124267578	9.75006103515625	9.38591003417969	9.12991523742676	9.75313854217529	9.90196990966797	9.73223304748535	9.70347213745117	9.44714260101318	10.0068511962891	9.42050075531006	9.7196216583252	9.69661808013916	9.90508842468262	9.68418121337891	9.34863567352295	9.38801193237305	9.55948734283447	9.93632793426514	9.95392894744873	9.89635562896729	9.56883525848389	9.50123691558838	8.59620094299316	9.54411792755127	9.63000011444092	9.75460052490234	10.1696453094482	9.64007377624512	9.68548202514648	9.83939647674561	9.64166259765625
11.273533821106	11.3437042236328	11.2619285583496	11.2733020782471	11.4755258560181	11.3743629455566	11.2129859924316	10.5625667572021	10.7655267715454	11.1897993087769	11.2650775909424	11.446831703186	11.3142890930176	11.2435340881348	11.5357112884521	11.1170063018799	11.3398885726929	10.9848289489746	11.0634088516235	10.9593086242676	11.0082168579102	11.040602684021	10.9283599853516	11.1264238357544	10.9755239486694	10.7758874893188	10.6144962310791	10.992094039917	10.716495513916	10.9940710067749	11.3862133026123	11.3638191223145	11.1567001342773	11.3791236877441	10.9694023132324	11.3658618927002	10.9137716293335	10.7418918609619	10.6766662597656	11.1365299224854	10.8460836410522	10.742733001709	11.2478017807007	11.2629489898682	11.0469627380371	11.2017250061035	11.1893215179443	11.1960382461548	11.1768436431885	11.0920886993408
10.6602964401245	10.6736011505127	10.6206560134888	10.6615762710571	10.4586524963379	11.1165742874146	10.4890441894531	11.054497718811	10.7223129272461	10.7494506835938	10.5337209701538	10.6523628234863	11.1538753509521	10.8834915161133	11.0082168579102	10.9718828201294	10.6174926757813	11.1344957351685	10.862286567688	10.91432762146	11.2733488082886	11.3560638427734	11.2278099060059	11.1519212722778	11.1296577453613	11.3967218399048	11.3143100738525	10.9768085479736	10.6451072692871	11.2510786056519	10.7202501296997	11.0036754608154	10.8556222915649	10.9595994949341	10.9800214767456	10.9326105117798	11.1364669799805	10.8429460525513	10.941481590271	11.1156101226807	10.8834457397461	11.5242919921875	10.8847274780273	10.7006254196167	10.5205879211426	10.4954195022583	10.8948087692261	10.7683277130127	11.2121877670288	11.0705919265747
10.5410051345825	10.4091892242432	10.3878164291382	10.4451684951782	10.5711965560913	11.0676288604736	10.3114576339722	10.1619367599487	10.0942268371582	10.370457649231	10.1116323471069	10.1399421691895	10.5913209915161	10.4897050857544	10.6800813674927	10.2897453308105	10.4651899337769	10.2060699462891	10.3545694351196	10.4441385269165	10.4122753143311	10.60924243927	10.0606603622437	10.5283641815186	10.3653573989868	10.4502954483032	10.5298023223877	10.3510999679565	9.91017627716064	10.329174041748	10.4992055892944	10.7099905014038	10.3934879302979	10.4137353897095	10.3584108352661	10.4404211044312	10.1622362136841	10.1158103942871	10.1089029312134	10.3338098526001	10.0630331039429	10.9313564300537	10.453516960144	10.5521450042725	10.1493425369263	10.4251432418823	10.5502529144287	10.4547681808472	10.5158338546753	10.4412240982056
9.09163188934326	9.09092807769775	9.01410007476807	9.04952812194824	9.40058994293213	9.44605541229248	9.16660785675049	9.80736541748047	9.39114665985107	9.20959568023682	8.84338188171387	8.78633975982666	9.38667774200439	9.09177207946777	9.1906681060791	8.88504409790039	8.99317646026611	9.54380702972412	9.6026782989502	9.34511852264404	9.46963024139404	9.87424373626709	9.53882503509521	10.0059518814087	9.63766002655029	10.0597906112671	10.2007141113281	9.73021697998047	9.6898946762085	10.0881357192993	9.27991771697998	9.22305393218994	9.13036632537842	9.27360343933105	9.55249786376953	9.07280158996582	9.8880443572998	9.60204887390137	9.80471897125244	9.2636833190918	9.49880695343018	10.0369482040405	9.18706893920898	9.02698230743408	8.47272682189941	9.15014171600342	9.2191915512085	9.03043746948242	9.49112319946289	9.33008861541748
9.31137275695801	9.90821647644043	9.86116409301758	9.68543720245361	10.0957622528076	10.8235912322998	9.92477512359619	10.8568077087402	10.7699604034424	9.60563945770264	9.34258079528809	9.59558486938477	10.0069789886475	10.0210237503052	10.4912214279175	10.634467124939	9.68264102935791	10.9050617218018	10.7172212600708	10.8681678771973	10.5302762985229	10.9755601882935	11.0411949157715	11.108226776123	11.1191568374634	11.2487335205078	11.4847269058228	11.0393743515015	10.7232999801636	11.1511859893799	9.65183067321777	10.9071159362793	9.69746494293213	10.1827573776245	10.7401809692383	10.147274017334	10.9532814025879	10.76686668396	11.0322561264038	10.8977422714233	11.0256338119507	11.3259878158569	10.7245626449585	9.91143417358398	10.0000438690186	10.2071495056152	10.1830701828003	10.0227165222168	10.8316078186035	10.5981340408325
9.52495384216309	9.96429252624512	9.92168140411377	9.80225372314453	9.83999347686768	10.2954788208008	9.82356548309326	10.7533226013184	10.2263164520264	9.71943855285645	9.56180477142334	9.80532455444336	10.3174781799316	10.0409183502197	10.2837762832642	10.3111391067505	9.82514667510986	10.5798978805542	10.2798261642456	10.3584871292114	10.3577060699463	10.8007030487061	10.9967746734619	10.8401622772217	10.9151468276978	11.1180992126465	11.2454881668091	10.771146774292	10.5324745178223	10.9388151168823	9.75454711914063	10.488395690918	9.79847812652588	10.2138891220093	10.477294921875	10.2066373825073	10.8912973403931	10.3897333145142	10.4557580947876	11.0351495742798	10.8861017227173	11.0146045684814	10.707986831665	9.99301242828369	9.99415874481201	10.1336669921875	10.2719116210938	10.1513700485229	10.8194189071655	10.5093774795532
11.404730796814	11.5096731185913	11.3974876403809	11.5407295227051	11.037784576416	11.0736446380615	11.4396324157715	11.1855421066284	11.3231897354126	11.2342891693115	11.3957109451294	11.1826143264771	11.0638208389282	11.3063173294067	11.2486352920532	11.7020854949951	11.4309778213501	11.1843223571777	10.9516630172729	11.0551872253418	11.036509513855	10.9787826538086	11.0186586380005	10.9653329849243	11.3841199874878	11.2758865356445	11.2321062088013	11.1204090118408	11.2300653457642	11.0789279937744	11.0762395858765	10.4532108306885	11.4712915420532	10.9473600387573	11.1658372879028	11.0752544403076	11.0570573806763	11.2533626556396	11.2318515777588	10.820969581604	11.4997425079346	11.0729846954346	10.9824886322021	11.0109777450562	11.0992317199707	11.3272161483765	10.9345140457153	11.0089406967163	10.8655776977539	10.9096736907959
11.4926767349243	11.6286849975586	11.5317211151123	11.6389579772949	11.4186820983887	11.3241386413574	11.5807199478149	11.2297334671021	11.3528385162354	11.2597608566284	11.606725692749	11.4879722595215	11.2243518829346	11.3851594924927	11.3345336914063	11.8604278564453	11.4854373931885	11.2376194000244	10.9882869720459	11.161847114563	11.1008529663086	11.0400485992432	11.1897993087769	11.0420637130737	11.4173383712769	11.3432903289795	11.306360244751	11.1840953826904	11.263801574707	11.1158761978149	11.1271696090698	10.8050184249878	11.5621385574341	11.0324573516846	11.2164030075073	11.0956926345825	11.1079216003418	11.2040386199951	11.2403249740601	11.1510324478149	11.4590005874634	11.1762943267822	11.1018848419189	11.0447359085083	11.269021987915	11.6157712936401	10.8709831237793	11.0829648971558	10.9330368041992	10.9207601547241
11.4158239364624	11.5003595352173	11.3664979934692	11.5422773361206	11.1186618804932	11.248438835144	11.3878345489502	11.268835067749	11.3649072647095	11.2540407180786	11.4026565551758	11.2231578826904	11.0968751907349	11.3039512634277	11.1980791091919	11.6859474182129	11.3685102462769	11.1650362014771	10.956033706665	11.0944366455078	11.0289373397827	10.9913940429688	11.0565996170044	11.0394144058228	11.3645505905151	11.3301095962524	11.2623558044434	11.1223468780518	11.2139158248901	11.0772953033447	11.0849695205688	10.7225685119629	11.443920135498	11.0179510116577	11.1773920059204	11.0214376449585	11.0842542648315	11.1881685256958	11.1930685043335	10.9249305725098	11.4058923721313	11.0834312438965	10.9194602966309	10.9094705581665	10.9376630783081	11.2391242980957	10.847677230835	10.9572191238403	10.9111785888672	10.8898334503174
8.62520980834961	8.35366630554199	8.93076610565186	8.63152503967285	8.78609085083008	7.80803394317627	8.46902656555176	8.5560131072998	8.68527603149414	8.79694843292236	8.14983463287354	9.00928115844727	8.42535495758057	8.6630973815918	8.55729103088379	8.5196704864502	8.84035110473633	8.49358367919922	9.09516906738281	7.76266717910767	8.2319278717041	7.73249816894531	8.61230659484863	8.69563007354736	8.29130268096924	8.2938928604126	7.22168016433716	8.95932769775391	8.15210437774658	8.66883277893066	8.57462120056152	8.39436435699463	8.1765251159668	8.55050945281982	8.34427452087402	8.44106674194336	8.71418762207031	8.92662048339844	8.82357215881348	8.00404262542725	7.67167329788208	8.0039701461792	8.22963714599609	8.78313159942627	6.72728443145752	9.07070255279541	8.82211589813232	8.67914581298828	6.9408221244812	7.14727878570557
10.3817462921143	10.1670217514038	10.5499219894409	10.1685562133789	10.3507518768311	9.9114294052124	10.243558883667	9.99214267730713	9.94911193847656	10.4387636184692	10.2390995025635	10.4897613525391	10.2899904251099	10.4214391708374	10.1916742324829	10.0508823394775	10.3726539611816	10.2009868621826	10.3547801971436	10.2112808227539	9.92221641540527	9.68240642547607	10.3734083175659	10.4109125137329	10.2175369262695	10.1926794052124	9.92435646057129	10.4082403182983	9.71636199951172	10.2109069824219	10.1818151473999	10.3862495422363	10.0997495651245	9.89393329620361	9.93063354492188	10.1619663238525	10.4976482391357	10.4720687866211	10.4105072021484	10.0966320037842	9.97554206848145	9.17198944091797	10.1399736404419	10.1385555267334	10.2874879837036	10.6515979766846	9.99484062194824	10.0628824234009	10.1238193511963	10.0538082122803
7.88064765930176	8.10506725311279	8.16548156738281	8.06310844421387	6.99005270004272	8.21136093139648	8.9284782409668	7.78715562820435	8.08596801757813	8.13193893432617	8.04206371307373	8.48641586303711	7.99404001235962	8.46390819549561	8.09415626525879	8.62338352203369	8.08628845214844	8.34793472290039	8.23365592956543	7.50318336486816	7.52623796463013	8.80754852294922	8.32793045043945	8.60025405883789	8.23042297363281	8.38560581207275	8.21144104003906	8.1064624786377	8.17254447937012	8.18150043487549	8.14854049682617	6.79662418365479	8.14597320556641	8.16728782653809	8.05227088928223	8.15344905853271	8.29327392578125	8.36730003356934	8.07871055603027	8.44268321990967	8.22023868560791	8.13912296295166	7.18814516067505	8.33195304870605	8.37906932830811	8.20357704162598	8.43947505950928	8.39532661437988	8.451003074646	8.45001792907715
9.20131492614746	9.32401466369629	9.38612461090088	9.25961780548096	9.5096321105957	9.01703357696533	9.26841449737549	9.07382869720459	9.31931400299072	9.01068115234375	9.44869041442871	9.62199592590332	9.16208648681641	9.27016639709473	9.35406970977783	9.33156871795654	9.54923629760742	9.41745471954346	9.25686168670654	9.3887939453125	8.94503021240234	8.78234386444092	9.4881420135498	9.0668478012085	9.0736083984375	9.05739974975586	9.19401454925537	9.22980976104736	8.80649852752686	9.10233116149902	9.38524913787842	9.58309650421143	9.34242248535156	9.03977108001709	9.20806503295898	9.31164836883545	9.41597461700439	9.16952705383301	9.22224807739258	9.351487159729	9.34840202331543	9.48165798187256	9.16548156738281	9.11293983459473	9.43092918395996	9.63093566894531	7.7822265625	8.62411689758301	9.1622953414917	8.96050453186035
9.57727336883545	9.31960582733154	9.49026775360107	9.44797897338867	9.27436542510986	9.32907199859619	9.29056835174561	9.51915836334229	9.85051155090332	9.57869625091553	9.40022754669189	9.32285976409912	9.29795742034912	9.58099365234375	9.46615600585938	9.3791971206665	9.71813583374023	9.74940395355225	9.72984504699707	9.84612655639648	9.47594738006592	9.19052791595459	9.38655281066895	9.46669006347656	9.45322704315186	9.35291576385498	9.41407012939453	9.64854526519775	9.33640003204346	9.56193542480469	9.84816455841064	9.58734035491943	9.5080041885376	9.35616016387939	9.53244876861572	9.67916393280029	9.63719940185547	9.4376392364502	9.60212516784668	9.04162979125977	9.62328052520752	9.55940341949463	9.34093952178955	9.25957012176514	9.4261531829834	9.34629440307617	9.45569705963135	9.24831676483154	9.2446231842041	9.25652503967285
9.63699913024902	9.65242004394531	9.65406131744385	9.7153844833374	9.31500434875488	9.24370765686035	9.54046726226807	9.5410795211792	9.76949501037598	9.4541130065918	9.59965419769287	9.67255020141602	9.49850368499756	9.65714168548584	9.50123691558838	9.59188747406006	9.95720958709717	9.73923206329346	9.51876354217529	9.91984176635742	9.46588802337646	9.14469909667969	9.52846717834473	9.37903308868408	9.39820003509521	9.14298343658447	9.35644626617432	9.44321632385254	9.1666374206543	9.31346607208252	9.77464866638184	9.4684362411499	9.57591533660889	9.36312294006348	9.49161338806152	9.26192855834961	9.62352848052979	9.44366931915283	9.59036254882813	9.29703807830811	9.5829381942749	9.56764984130859	9.43689346313477	9.43464851379395	9.52491474151611	9.32228088378906	9.33358860015869	9.15186023712158	9.14198207855225	9.21489715576172
7.36650657653809	8.22942543029785	8.13678359985352	8.13956451416016	8.28945541381836	7.71857833862305	8.25842189788818	7.44853401184082	7.43783473968506	8.07247066497803	8.45668506622314	7.30932092666626	7.58490610122681	8.00655174255371	7.65123319625854	8.28007698059082	8.34018611907959	7.64423608779907	7.85049915313721	7.19806814193726	7.54032850265503	7.37565755844116	7.14611959457397	7.29232120513916	7.37303733825684	7.85116052627563	7.54648780822754	7.44622039794922	7.9074273109436	7.31447076797485	8.0373067855835	7.26108264923096	8.22752666473389	7.39716815948486	7.89232730865479	7.599778175354	7.96710300445557	8.01418399810791	7.90677642822266	8.24556159973145	7.21848964691162	6.98522615432739	8.26899909973145	8.10615730285645	8.35464572906494	8.50003051757813	8.19468116760254	8.17277812957764	7.24970197677612	8.18819713592529
9.69417476654053	9.44048404693604	9.39327716827393	9.53421688079834	9.40606307983398	9.57785892486572	9.53046894073486	9.50019550323486	9.09611034393311	9.50773429870605	9.43587589263916	9.57000541687012	9.52408409118652	9.30233097076416	9.62190341949463	9.65706539154053	9.41983985900879	9.63305377960205	9.50170230865479	9.44054698944092	9.82449054718018	9.78049755096436	9.36674022674561	9.86831474304199	9.45098781585693	9.57400798797607	9.60754108428955	9.68431568145752	9.46720886230469	9.58074283599854	9.21098709106445	9.73651599884033	8.20693397521973	9.72781753540039	9.3294792175293	9.112135887146	9.64564800262451	9.38097095489502	9.54767608642578	9.83962249755859	9.26681900024414	8.99845123291016	9.73137950897217	9.54243946075439	9.56744956970215	9.61607646942139	9.65544605255127	9.60289478302002	9.79293727874756	9.70396995544434
7.75515031814575	7.25627899169922	7.34596061706543	7.6410117149353	7.73671960830688	7.7550482749939	7.29755353927612	8.15354061126709	8.6452751159668	7.81314373016357	7.28320980072021	6.66524839401245	8.09864330291748	8.18244075775146	7.60048151016235	8.47218608856201	7.42936134338379	8.224196434021	8.44443511962891	7.16851425170898	8.40861320495605	8.91101932525635	8.28560256958008	8.65922164916992	8.21995067596436	8.01271057128906	8.25059032440186	8.47803211212158	8.77500534057617	8.24077415466309	8.17762279510498	8.23580646514893	7.27860164642334	8.28180599212646	8.14955806732178	8.11220264434814	8.83809947967529	8.37777996063232	8.75013828277588	8.27643871307373	7.26358366012573	7.17747640609741	7.3860011100769	8.07309532165527	8.4314603805542	8.40580749511719	8.40952777862549	8.31492042541504	8.38678455352783	8.32561874389648
10.4411296844482	10.8700408935547	10.6535882949829	10.7954902648926	10.640233039856	10.183554649353	10.6402034759521	10.6334781646729	10.343092918396	10.5181188583374	10.2772426605225	10.6209373474121	9.9747142791748	10.514853477478	10.6099147796631	10.678108215332	10.6092100143433	10.4183177947998	10.4284429550171	10.6034364700317	10.2271919250488	10.1672286987305	10.490309715271	10.3456087112427	10.7937202453613	10.4920473098755	10.344313621521	10.4624128341675	10.1674947738647	10.4598140716553	10.2528772354126	9.71356582641602	10.5223140716553	10.1539058685303	10.4640865325928	10.3373394012451	10.467963218689	10.5068025588989	10.1060209274292	10.4375123977661	10.6746587753296	10.1715221405029	10.2354526519775	10.6955337524414	10.4869689941406	10.5869693756104	9.98093032836914	10.1337308883667	9.97357559204102	9.98189544677734
7.4795446395874	6.5816216468811	7.81644535064697	7.64377021789551	6.44241237640381	7.27245140075684	7.55265617370605	7.19030284881592	7.7060170173645	7.67370462417603	7.17597055435181	7.51030731201172	7.36869287490845	7.61815118789673	7.4187068939209	8.08421897888184	7.39005851745605	8.14354515075684	8.07736778259277	7.54259967803955	7.06387853622437	8.45490550994873	8.37639427185059	8.44059467315674	8.2755651473999	7.10124921798706	7.19732999801636	8.34244251251221	7.38913249969482	8.22396278381348	7.23357486724854	8.54066753387451	7.57052803039551	8.14575576782227	8.14079093933105	8.0787467956543	8.21729946136475	8.00034713745117	7.85786294937134	8.62753963470459	8.00290012359619	7.38186645507813	8.31587600708008	8.0912446975708	8.00164699554443	8.5490894317627	8.15803050994873	7.47361421585083	7.83347845077515	7.76807260513306
8.76800155639648	8.88434219360352	8.72449684143066	9.04489231109619	8.8537712097168	9.26389598846436	9.20956897735596	8.66000175476074	9.06137752532959	8.94463062286377	8.81132030487061	8.94793319702148	9.08660888671875	8.81297969818115	8.89033126831055	8.91893196105957	8.9398832321167	8.72401332855225	8.98963642120361	9.23884868621826	9.12378597259521	9.16145801544189	9.09300136566162	9.06572914123535	8.69210624694824	8.90293216705322	8.96105575561523	8.94611358642578	8.96922492980957	8.77908420562744	9.01287937164307	9.32238483428955	8.78636837005615	9.00255489349365	9.05384635925293	9.25435447692871	8.80765628814697	8.69098377227783	8.77355289459229	9.14680957794189	8.62846088409424	8.46512985229492	9.22983551025391	9.06546783447266	9.04052352905273	9.14151287078857	8.99753475189209	8.96475410461426	8.79378318786621	8.9869556427002
8.74492645263672	9.10653114318848	8.96131706237793	8.5963773727417	9.33891487121582	9.32684803009033	8.85753726959229	9.16178703308105	9.86111640930176	9.06996440887451	9.07239723205566	9.29014587402344	9.38699817657471	8.84470081329346	9.10893726348877	9.80076503753662	8.8424596786499	9.50428009033203	9.66272926330566	9.54403114318848	9.78732585906982	10.158935546875	9.81093120574951	9.77767372131348	9.47960376739502	9.75241756439209	9.46181392669678	9.91386699676514	9.70784282684326	9.70715236663818	9.50874519348145	9.68372249603271	9.02077579498291	9.52751350402832	9.44802570343018	9.40443992614746	9.93685531616211	9.60367488861084	9.83730411529541	10.0512685775757	9.13039779663086	9.67926406860352	9.71501636505127	9.61507606506348	9.47183418273926	9.7773904800415	9.69983768463135	9.52139949798584	9.63064098358154	9.69452667236328
8.82338333129883	8.83523368835449	8.88888645172119	8.78939723968506	8.60937023162842	9.07503604888916	8.48888874053955	9.14761447906494	8.79355335235596	9.34980201721191	8.77781105041504	8.8856725692749	9.24450016021729	8.91081142425537	9.21295928955078	9.33789825439453	9.00509452819824	9.45559120178223	9.32403564453125	9.23746871948242	9.38069915771484	9.99525737762451	9.38978576660156	9.77956771850586	9.42912197113037	9.58828258514404	9.43386554718018	9.43798828125	8.54095458984375	9.35214424133301	9.28557968139648	9.6370792388916	9.10571479797363	9.44549560546875	9.32933712005615	9.18850708007813	9.53340339660645	9.34267902374268	9.19265079498291	9.86134338378906	8.95723342895508	9.50038719177246	9.48678493499756	9.23373222351074	9.29167938232422	9.28253173828125	9.47668647766113	9.31344509124756	9.55679702758789	9.49717807769775
9.43830490112305	9.55773544311523	9.36843585968018	9.38792324066162	9.5641565322876	10.9065561294556	9.80285549163818	9.09426116943359	8.90576362609863	9.0071496963501	9.41383647918701	9.58369731903076	9.64591312408447	9.46606636047363	9.71857643127441	9.75272464752197	9.18901252746582	9.43649673461914	9.5291862487793	9.3203125	9.56118488311768	9.86320400238037	9.64603137969971	9.84550762176514	9.41363525390625	9.60892200469971	9.41081142425537	9.84347534179688	8.83217620849609	9.29802322387695	9.3166618347168	10.0830364227295	9.48919868469238	9.7998571395874	9.52460384368896	9.60129928588867	9.66285228729248	9.55747127532959	9.25830173492432	10.0457534790039	9.40043449401855	9.04528427124023	9.97506904602051	9.45970916748047	9.85781478881836	9.89309024810791	9.62698650360107	10.3325395584106	9.7817268371582	9.97024917602539
9.58908939361572	9.17545413970947	9.25214862823486	9.28996753692627	9.33330631256104	9.47665786743164	9.35510635375977	9.09149074554443	9.12768745422363	9.19038772583008	9.1669921875	9.35953235626221	9.40761184692383	9.08668041229248	9.46495151519775	9.530686378479	9.27408885955811	9.44009017944336	9.57237243652344	9.35814476013184	9.65570449829102	9.94016742706299	9.34820747375488	9.74210453033447	9.42586040496826	9.5672025680542	9.3583345413208	9.62815380096436	9.29594039916992	9.49283027648926	9.33611965179443	9.60095119476318	9.20615100860596	9.72266674041748	9.3596076965332	9.35468482971191	9.68424415588379	9.52487659454346	9.4158411026001	9.72443962097168	9.14998817443848	9.31357192993164	9.53493976593018	9.48240184783936	9.37734222412109	9.55756759643555	9.75980377197266	9.76551246643066	9.59011745452881	9.76904487609863
9.10308456420898	8.59201049804688	8.63735008239746	8.69579696655273	7.40265798568726	8.76174736022949	8.82312202453613	10.4050559997559	10.1812715530396	8.90840435028076	8.31005573272705	9.11206817626953	8.71456432342529	8.74618244171143	9.24159622192383	9.12678050994873	8.79296588897705	9.62011528015137	10.0770406723022	9.69574451446533	9.34165191650391	8.92689228057861	9.67957305908203	9.74576187133789	9.92297458648682	9.43317794799805	9.82698154449463	10.1249933242798	10.6919918060303	9.89964580535889	8.30215740203857	7.81013870239258	8.55102252960205	9.2943115234375	7.89083433151245	8.34192848205566	9.16241550445557	9.99728107452393	9.26740646362305	9.75100135803223	10.1059532165527	9.35135173797607	7.8365797996521	8.50335502624512	8.94167518615723	8.55197429656982	9.64624691009521	9.35293483734131	9.98948955535889	9.35547065734863
9.49967288970947	8.63380146026611	8.43686199188232	8.67930030822754	7.09675550460815	9.27455043792725	8.7136754989624	9.7160701751709	9.26396751403809	8.94999027252197	8.42541980743408	8.97943496704102	8.77407169342041	8.64375877380371	8.95999526977539	9.08203125	8.89101314544678	9.42584419250488	9.40219211578369	9.07932567596436	9.48039531707764	8.84035110473633	8.70236206054688	9.19816207885742	9.24164581298828	9.09933567047119	9.23215675354004	9.36625480651855	10.0462999343872	9.38973331451416	8.67039394378662	7.33604764938354	9.2363862991333	9.60397720336914	8.51685237884521	8.5816764831543	8.82275676727295	9.70815753936768	8.89627838134766	9.31221961975098	9.50830078125	9.23441600799561	8.26639652252197	8.55644702911377	8.80796813964844	7.95127153396606	9.5676851272583	9.0316104888916	9.7085657119751	9.409104347229
7.80113458633423	8.11915683746338	8.75324630737305	8.01334285736084	7.61005210876465	7.3446626663208	8.35208606719971	8.28332424163818	8.12736415863037	8.4874210357666	8.24936962127686	8.79828453063965	8.50512313842773	7.4157338142395	8.11998176574707	8.20447254180908	7.73340320587158	8.34374332427979	8.01372146606445	8.77812957763672	8.14869499206543	8.0651683807373	8.13583183288574	8.60955142974854	8.59249877929688	6.9075174331665	8.40944290161133	8.41881465911865	8.52494144439697	8.42642974853516	8.54837703704834	8.61689567565918	7.17301177978516	8.04103755950928	8.57265090942383	8.63520240783691	8.51303100585938	8.32662296295166	8.03257846832275	8.50215435028076	7.89992427825928	7.56156206130981	8.30681133270264	8.61240196228027	8.07393836975098	8.5527286529541	8.17629432678223	7.20253992080688	7.56436920166016	7.16573524475098
9.7865743637085	9.83518314361572	9.83957195281982	9.65204334259033	9.75823020935059	10.1685562133789	9.82076644897461	10.0941915512085	10.1739721298218	9.92782211303711	9.81156158447266	9.8773775100708	10.1982717514038	9.89858245849609	10.0796155929565	10.3049640655518	9.97414302825928	10.4266738891602	10.449987411499	10.3335475921631	10.4020376205444	10.8338737487793	10.4751768112183	10.7119417190552	10.431492805481	10.5058279037476	10.3495492935181	10.5964984893799	9.9508752822876	10.406795501709	10.1360864639282	10.4965972900391	10.1131744384766	10.2340106964111	10.2270889282227	10.2974319458008	10.6234045028687	10.5085430145264	10.3873901367188	10.6322040557861	10.0786380767822	10.2644395828247	10.4262342453003	10.2447471618652	10.2931632995605	10.1592063903809	10.3466653823853	10.2401247024536	10.4195594787598	10.4349355697632
9.11210250854492	9.1605281829834	9.21856212615967	9.12123107910156	9.33382987976074	9.39345264434814	9.12260913848877	9.35600662231445	9.62392044067383	9.32275676727295	9.38050079345703	9.43026828765869	9.58273315429688	9.14894199371338	9.48424243927002	9.89580345153809	9.247727394104	9.6435022354126	9.80526924133301	9.62955188751221	9.66609668731689	10.1461896896362	9.81588935852051	9.99440097808838	9.66568374633789	9.88101959228516	9.65306758880615	9.78054046630859	9.55297183990479	9.65266227722168	9.47249317169189	10.0035037994385	9.36743068695068	9.68978786468506	9.48128509521484	9.47898483276367	10.013090133667	9.78621196746826	9.75668144226074	10.1808710098267	9.43892192840576	9.4620532989502	9.74201011657715	9.63344860076904	9.756422996521	10.1153106689453	9.63996410369873	9.58430862426758	9.78047561645508	9.75288581848145
7.99288463592529	7.88693618774414	7.51406955718994	8.207688331604	8.13484573364258	7.42010831832886	7.32836771011353	9.27544975280762	9.04285144805908	8.13068771362305	7.49784326553345	8.94259357452393	7.91458654403687	7.10444164276123	7.87491083145142	7.1962628364563	7.68492603302002	9.793776512146	9.04481410980225	9.05583667755127	7.57440376281738	9.38289928436279	9.16864490509033	9.14755249023438	8.84122848510742	7.74459028244019	8.5603494644165	7.36852884292603	9.13814449310303	9.80379199981689	8.82545852661133	7.13664722442627	7.61675786972046	7.89618444442749	8.22115325927734	7.90796995162964	9.64150428771973	8.9516429901123	9.25688648223877	9.46146869659424	9.32242584228516	8.42319679260254	7.55264854431152	8.1105899810791	8.15020370483398	7.58351802825928	7.62964344024658	8.09314155578613	8.87875175476074	8.33716011047363
7.98889780044556	7.92886161804199	7.1229362487793	7.89421653747559	8.95940399169922	8.08678722381592	7.97171640396118	9.38361835479736	9.59485626220703	8.13123321533203	7.15319204330444	8.18207168579102	8.40432071685791	7.30837440490723	8.18386745452881	7.66499900817871	8.06367111206055	9.79989814758301	9.32656097412109	9.25861358642578	7.09509754180908	9.47500228881836	8.97217464447021	8.83512592315674	8.67336177825928	8.14730548858643	8.29668712615967	8.01824283599854	9.18449306488037	10.1909198760986	8.95674419403076	7.64216995239258	8.2782506942749	8.22929763793945	7.85266923904419	8.80806922912598	9.65616512298584	9.37383079528809	9.44602394104004	9.39626884460449	8.26616096496582	8.2413969039917	7.76970195770264	8.63008213043213	8.56226921081543	7.50659513473511	7.89307880401611	8.13880729675293	7.78179836273193	8.06494426727295
10.7903413772583	10.8759632110596	10.9799032211304	10.8852424621582	11.0266151428223	10.5580720901489	10.8365964889526	10.4327926635742	10.7383842468262	10.676794052124	10.8379669189453	11.0158205032349	10.8672790527344	10.8531560897827	10.8260622024536	10.8795375823975	10.8890380859375	10.8504199981689	10.3200216293335	10.5583600997925	10.6916999816895	10.3547229766846	10.4887056350708	10.3871765136719	10.5756378173828	10.5384483337402	10.4543113708496	10.6149187088013	10.7110052108765	10.6217470169067	11.0353097915649	10.685920715332	10.9144010543823	10.8898620605469	10.9120416641235	10.7908334732056	10.6375799179077	10.6972379684448	10.4615135192871	10.7618675231934	10.7565984725952	10.3718061447144	10.8416471481323	10.8039894104004	10.5399408340454	10.8802299499512	10.5633153915405	10.4172887802124	10.4852666854858	10.4528589248657
9.12224864959717	9.27140045166016	9.08529090881348	9.06081104278564	9.48263072967529	9.89541149139404	9.20041275024414	8.50214004516602	8.67940044403076	9.07488918304443	9.24794864654541	9.18898487091064	9.45412826538086	9.23540210723877	9.36759853363037	9.42203140258789	9.16917419433594	9.17825698852539	8.86076354980469	8.67695903778076	9.21229457855225	9.34058284759521	8.90431499481201	9.09036350250244	8.80715560913086	8.98065757751465	8.93418025970459	8.99360370635986	8.7404727935791	9.21987247467041	9.37928771972656	9.21537303924561	9.41527366638184	9.30636024475098	9.10758304595947	9.32246780395508	9.18058490753174	8.91350078582764	8.86625194549561	9.47948932647705	8.82751750946045	9.15533638000488	9.39820003509521	9.39127063751221	9.44435691833496	9.66097927093506	9.13795471191406	9.54393196105957	9.17513465881348	9.30380058288574
7.81699657440186	7.319420337677	7.91717958450317	7.38083600997925	7.89848375320435	7.80304050445557	7.76794958114624	9.00026035308838	9.05269432067871	7.8427529335022	8.41313171386719	7.40360069274902	8.19456958770752	7.68086099624634	7.46307134628296	7.90292692184448	7.10324382781982	9.13808155059814	9.33059597015381	8.92464637756348	7.34084033966064	8.6779899597168	9.428053855896	9.6516170501709	9.14835548400879	9.22016048431396	9.05095958709717	9.58316516876221	8.84535217285156	9.31371974945068	8.15920639038086	7.68296384811401	7.89574861526489	8.20019340515137	8.0242395401001	7.84656000137329	9.49948120117188	9.57288360595703	9.56190013885498	8.65137481689453	8.96522998809814	7.57090520858765	7.94078016281128	7.72184371948242	8.34456920623779	8.23016738891602	8.66183185577393	8.55743503570557	9.28357219696045	8.78897380828857
8.46597766876221	7.52254867553711	7.65834522247314	7.52177858352661	7.41458225250244	7.45215463638306	7.3922700881958	9.09572696685791	8.81691741943359	7.8408899307251	7.43239212036133	7.64472389221191	7.31656312942505	7.08227586746216	7.52898073196411	7.79825019836426	7.64013242721558	8.18884372711182	8.50304126739502	7.65635681152344	7.06402397155762	7.44351720809937	8.28775691986084	7.8051815032959	8.07831192016602	7.2828254699707	7.93079614639282	8.41082763671875	9.27987194061279	8.34910297393799	7.71465444564819	7.64515209197998	7.35515737533569	7.53407669067383	7.42277050018311	7.80909490585327	8.04657363891602	9.04457855224609	8.20846843719482	7.11700487136841	8.95580291748047	7.74661064147949	7.50021600723267	7.60330677032471	8.01144313812256	7.75985050201416	8.16196632385254	8.05480480194092	8.39705276489258	7.89824247360229
12.3282165527344	12.3017673492432	12.2148704528809	12.3856420516968	12.3761749267578	12.5130710601807	12.1828994750977	12.0274314880371	11.4582595825195	12.2231063842773	12.4384794235229	12.2609767913818	12.5508394241333	12.3934173583984	12.3936624526978	12.2996597290039	12.1674947738647	12.1536016464233	11.6367387771606	12.0730953216553	12.2650775909424	12.2504692077637	11.9108324050903	11.9992265701294	11.8620653152466	12.2530717849731	12.2524890899658	11.6255903244019	11.561863899231	11.897159576416	12.2177734375	12.4921455383301	12.2937822341919	12.2624750137329	12.1662817001343	12.0535774230957	11.7563848495483	11.5397157669067	11.8669424057007	12.0184926986694	11.6694469451904	12.0740480422974	12.3188142776489	12.2097826004028	12.0964231491089	12.3173532485962	11.9702768325806	11.9744424819946	11.9964637756348	12.028977394104
7.26591777801514	7.14401483535767	7.35381269454956	7.46762657165527	7.01609373092651	7.68175315856934	7.59928941726685	8.42647838592529	7.64217519760132	8.02808284759521	7.08468866348267	7.92740106582642	7.31207132339478	7.81560468673706	7.05170202255249	7.69107151031494	8.11990928649902	7.3974609375	7.20658397674561	7.17648649215698	7.94630670547485	7.07258701324463	7.9070897102356	7.81436729431152	7.08362340927124	7.61789560317993	7.25697803497314	7.94700193405151	8.15357112884521	7.61438417434692	7.04525232315063	6.99040555953979	7.1500940322876	8.02156162261963	8.02280712127686	7.66959810256958	7.63492298126221	8.05598926544189	7.33247709274292	8.04195022583008	7.59248685836792	7.31203746795654	7.81429052352905	7.42351484298706	7.49920558929443	7.45563316345215	7.14148139953613	7.21479892730713	7.93016958236694	7.81374788284302
7.40526866912842	7.51448392868042	6.93230628967285	7.33038949966431	7.57316875457764	8.28582763671875	7.11494207382202	7.71956968307495	7.22785329818726	8.21194744110107	7.75643587112427	7.11569309234619	8.79178905487061	8.11407661437988	7.25664758682251	8.09988784790039	7.51862239837646	7.15382719039917	7.7485818862915	7.16629266738892	8.0985746383667	8.23319911956787	7.25895547866821	8.20986366271973	7.41153001785278	8.01895046234131	8.09642314910889	7.53911113739014	7.73946619033813	7.12685775756836	8.18244361877441	8.88420581817627	8.42610454559326	8.61650657653809	8.29690647125244	7.33903694152832	6.65571022033691	7.45959377288818	7.35270261764526	7.03324127197266	7.8092188835144	7.72254943847656	7.6758451461792	7.47280740737915	7.19433403015137	7.81691789627075	8.27205085754395	7.38486051559448	7.59374809265137	7.36570405960083
9.24214363098145	9.501784324646	9.52570533752441	9.45097255706787	9.68811702728271	9.28721904754639	9.25445175170898	9.4652042388916	9.78233623504639	9.24427700042725	9.34916114807129	9.57202339172363	9.53000736236572	9.24420261383057	9.44106674194336	9.33955097198486	9.4954891204834	10.2558755874634	10.0286121368408	9.89621734619141	9.15038776397705	9.8852596282959	9.76069355010986	9.66203022003174	9.57593822479248	9.26794528961182	9.47813320159912	9.16714000701904	9.51049137115479	10.3683614730835	9.63509178161621	9.38982105255127	9.14229583740234	9.10707378387451	9.42698287963867	9.36832427978516	10.292610168457	9.85776042938232	9.677734375	9.99921321868896	9.61225414276123	9.27334880828857	9.5784215927124	9.5632438659668	9.53518009185791	9.46556091308594	9.20900535583496	9.33118438720703	9.55526351928711	9.45574283599854
8.75234794616699	8.73443222045898	8.81148815155029	8.62819480895996	8.68849945068359	9.04076099395752	8.71004104614258	8.87780284881592	9.08696460723877	8.73907375335693	8.85269355773926	8.92619800567627	9.16494750976563	8.92763233184814	9.20325088500977	9.2534351348877	8.92214870452881	9.31378269195557	9.42884731292725	9.1302375793457	9.28203296661377	9.75306987762451	9.36332988739014	9.6521692276001	9.28701782226563	9.40861320495605	9.29305267333984	9.57456398010254	8.97978019714355	9.28037357330322	9.00774765014648	9.45011043548584	8.94012260437012	9.25420951843262	9.12011337280273	9.21537303924561	9.65674018859863	9.2677116394043	9.39325904846191	9.82750511169434	8.97751331329346	9.28180599212646	9.47542381286621	8.98481559753418	9.39780139923096	9.3631420135498	9.38172817230225	9.15442371368408	9.45141792297363	9.3966007232666
8.47581672668457	7.58604669570923	7.54951810836792	8.57904052734375	7.99795818328857	9.17014408111572	7.92961311340332	9.54214000701904	9.77103614807129	9.99100399017334	8.9173583984375	7.51593065261841	8.6444091796875	9.24276542663574	9.0499153137207	8.25457191467285	9.05407619476318	9.16690349578857	9.53956508636475	9.05238628387451	8.95048141479492	9.63942718505859	9.56345748901367	8.85904788970947	7.24352741241455	9.18386745452881	7.25420570373535	9.39668750762939	7.38640975952148	7.25292015075684	8.68026256561279	9.95567321777344	9.99482727050781	6.98899126052856	8.33669948577881	8.13020515441895	9.91532611846924	7.21800994873047	8.05330944061279	8.01093578338623	8.72840213775635	8.88858413696289	7.27474355697632	8.96883773803711	10.543285369873	11.0108509063721	9.8053035736084	7.62451362609863	7.72905921936035	9.35040283203125
10.8086767196655	10.8893575668335	11.2906579971313	11.1303663253784	11.1067342758179	10.6438179016113	10.8318309783936	11.4024505615234	11.3533773422241	11.2235479354858	10.9206399917603	10.8530712127686	10.0845766067505	11.0788917541504	10.2528047561646	10.8879880905151	11.5431118011475	11.636137008667	11.2600479125977	11.7489395141602	11.252610206604	11.3002910614014	11.3712892532349	11.0080461502075	11.2497119903564	10.7687339782715	11.1496505737305	11.3263559341431	11.2360076904297	10.9777240753174	11.2559957504272	9.89883518218994	10.9959335327148	10.3825569152832	11.1362447738647	10.3613500595093	11.1712579727173	11.5699472427368	11.8055963516235	11.2155847549438	11.5200643539429	11.2866582870483	10.5540046691895	11.3013334274292	11.0859327316284	11.0631456375122	10.8070411682129	10.9206027984619	11.0759115219116	10.9026823043823
8.13659381866455	7.37427949905396	7.96359443664551	7.52309131622314	8.27602481842041	8.37708759307861	7.93383121490479	7.38865661621094	8.11410617828369	7.87493944168091	8.47967624664307	7.51339673995972	8.79458522796631	7.76699733734131	7.33624315261841	7.97855043411255	8.5521936416626	7.65732669830322	7.54471206665039	7.44332838058472	7.03495216369629	7.79688024520874	6.93452215194702	7.43342304229736	7.04614305496216	7.23894834518433	7.71017742156982	7.32965040206909	7.77654218673706	7.33455801010132	7.20168018341064	7.73380613327026	8.57352161407471	8.04817008972168	8.11677360534668	7.58670806884766	7.18845987319946	7.50705909729004	7.60456037521362	7.8438286781311	7.70186710357666	7.12140321731567	7.58156490325928	7.62572002410889	7.93084192276001	8.27471160888672	7.98003959655762	8.6649055480957	7.90262603759766	7.88050079345703
9.01254177093506	8.34611797332764	8.54550457000732	8.62713050842285	7.84121036529541	8.24336051940918	8.43094539642334	9.38715839385986	9.0242805480957	8.79738521575928	8.57134819030762	8.64064025878906	8.80260944366455	8.36291599273682	8.64823341369629	8.61121368408203	8.64771556854248	9.04285144805908	8.99323749542236	8.56569480895996	8.4258279800415	8.70463943481445	9.25307178497314	9.27468872070313	8.98916530609131	8.80331325531006	9.08859634399414	9.227294921875	9.40883350372314	9.2761173248291	8.1818151473999	8.45324230194092	8.55003261566162	8.76615238189697	8.45890998840332	8.02526473999023	9.32619285583496	9.48036670684814	9.05315494537354	9.25265884399414	9.35312747955322	8.73340606689453	8.3994140625	8.30248260498047	8.92777061462402	8.95004367828369	9.10071468353271	9.16849708557129	9.18926525115967	8.98068904876709
8.30122566223145	8.96476364135742	8.09289646148682	8.39065265655518	9.11650848388672	7.44199466705322	7.51336669921875	7.39047908782959	8.33435344696045	7.65349054336548	7.2904372215271	7.29493236541748	7.61633634567261	8.68391132354736	8.44841289520264	8.32604885101318	8.57440185546875	7.81248569488525	8.52651977539063	8.33513641357422	7.18624639511108	6.82233095169067	8.6761360168457	7.19639253616333	7.31889629364014	8.56762599945068	7.6495475769043	7.35790777206421	8.5156888961792	7.12502717971802	8.33150863647461	7.50153017044067	7.25515365600586	6.92764091491699	8.25498294830322	8.7067346572876	7.2109489440918	7.3227162361145	8.32325172424316	7.49510908126831	8.43260097503662	8.71723747253418	7.86797475814819	7.64387273788452	8.4971227645874	7.70818471908569	7.26981639862061	8.31052303314209	7.66675901412964	7.47954034805298
7.76710367202759	7.64561128616333	7.69634962081909	7.06521558761597	7.18676805496216	7.44649171829224	7.0830659866333	8.53279304504395	7.766517162323	7.78663063049316	7.83511972427368	7.26069021224976	7.71345710754395	7.53649044036865	7.22976112365723	7.34836053848267	7.7119255065918	7.750168800354	7.87143850326538	7.18999767303467	7.90173053741455	7.84106588363647	7.09704685211182	7.95394802093506	7.93994855880737	7.72361993789673	7.50790691375732	8.20090484619141	8.64776420593262	7.73359823226929	8.00574207305908	7.94276332855225	7.62328577041626	7.84308338165283	6.91217565536499	7.62835073471069	7.3590259552002	7.86652946472168	7.50170946121216	8.21650886535645	8.13896560668945	7.77768039703369	7.64700222015381	7.5797290802002	8.18943405151367	7.67748832702637	8.2728853225708	7.88096618652344	8.30980014801025	7.84767150878906
8.50692462921143	8.288405418396	8.38762092590332	8.37566375732422	8.43133163452148	8.40606307983398	8.39578056335449	8.63776969909668	9.23039817810059	8.47639656066895	8.51105403900146	8.63608646392822	8.55020427703857	8.32376766204834	8.72027492523193	8.60766983032227	8.69272327423096	8.64617824554443	8.73813056945801	9.02378749847412	8.5654468536377	8.89931678771973	8.90101718902588	8.69090461730957	9.04898548126221	8.62394142150879	8.97580814361572	9.07602119445801	8.80613231658936	9.06513118743896	8.40996646881104	7.61040449142456	8.54252624511719	8.61734676361084	8.66368198394775	8.59058570861816	8.70013236999512	8.80505180358887	8.71138572692871	7.03064346313477	8.82357215881348	7.41871070861816	7.93933248519897	7.24145221710205	8.7162618637085	8.75026893615723	8.6947193145752	7.32925796508789	8.67957305908203	8.69488620758057
10.3941717147827	10.0072784423828	10.0786018371582	10.2646293640137	9.94341564178467	10.5386362075806	9.79847145080566	9.98517036437988	9.28228187561035	10.1274614334106	10.1879997253418	10.2381715774536	10.3790512084961	10.3818731307983	10.3338098526001	9.88738632202148	10.2351493835449	10.1464071273804	9.84975719451904	9.94033718109131	10.2996158599854	10.4222946166992	9.89781951904297	10.2271146774292	10.1121692657471	10.4490308761597	10.4755554199219	9.69678401947021	9.25755882263184	10.0051803588867	10.118595123291	10.2461290359497	10.1579103469849	10.2183780670166	10.259617805481	10.154393196106	9.67186641693115	9.57892513275146	9.53249931335449	9.99796295166016	9.83807468414307	10.4888181686401	10.1072101593018	10.1014032363892	9.9619665145874	9.82781505584717	10.2480220794678	10.0533475875854	10.067554473877	10.0893402099609
9.38517665863037	8.94382095336914	8.99916553497314	9.09142112731934	8.72037410736084	9.09380722045898	9.19763851165771	9.63499069213867	9.50843524932861	9.14727401733398	8.81050109863281	9.12499332427979	9.22603225708008	8.71732902526855	9.2265739440918	9.09492492675781	8.8773946762085	9.01774311065674	9.0758752822876	9.08668041229248	9.35692405700684	8.70096302032471	9.08026599884033	8.94688892364502	9.09541320800781	8.87490463256836	9.18503189086914	9.20493316650391	9.69265270233154	9.14995765686035	9.06423282623291	8.06520652770996	8.93714618682861	9.32931613922119	8.78747463226318	8.69946479797363	8.92230987548828	9.39525604248047	8.87083721160889	9.06535530090332	9.33631992340088	8.77818775177002	8.82144165039063	9.01878356933594	8.77442932128906	8.76223564147949	9.39171123504639	9.50227642059326	9.44359111785889	9.31209278106689
7.4566388130188	7.2910361289978	7.01005029678345	7.47440958023071	7.41225671768188	7.32650804519653	7.31688261032104	7.95744705200195	7.06372928619385	6.87962341308594	6.90893602371216	7.28864622116089	7.6943507194519	7.31486129760742	7.64659261703491	7.5447416305542	7.20881748199463	7.40155649185181	7.55451011657715	7.79349994659424	7.54273128509521	7.41788291931152	7.35597705841064	7.28548002243042	7.49746179580688	7.29538059234619	7.09318780899048	7.30027627944946	7.34167098999023	6.93165445327759	7.14003467559814	7.84637498855591	7.38654470443726	7.2920618057251	7.02179145812988	7.28581619262695	7.49920225143433	7.59072208404541	7.11158418655396	7.3310227394104	7.2513222694397	8.13431835174561	7.69480800628662	7.8636531829834	7.66969442367554	7.68900489807129	7.71209716796875	7.74906635284424	7.077476978302	7.31509876251221
8.95299530029297	9.07011222839355	9.24447536468506	9.06490707397461	9.3005952835083	9.10054302215576	9.00881290435791	9.02031993865967	9.0774040222168	8.87641429901123	9.03925514221191	9.29802322387695	9.01228904724121	9.04320526123047	8.93514919281006	9.21932220458984	9.19893169403076	9.07180881500244	9.22631645202637	9.01724243164063	9.02300548553467	9.46158885955811	9.20924663543701	9.27415752410889	9.37302207946777	9.01224613189697	9.05026340484619	9.30956649780273	8.98418521881104	9.14745998382568	9.08511257171631	9.10085296630859	8.96943950653076	9.04044437408447	9.20433712005615	9.39015769958496	9.06535530090332	9.05215549468994	9.14429378509521	9.41614151000977	9.00796127319336	8.93383598327637	9.47850894927979	9.12528610229492	9.30371475219727	9.36015796661377	9.33749961853027	9.24966335296631	9.15390586853027	9.37062454223633
7.25000429153442	8.19761085510254	8.15709400177002	8.29019069671631	7.23715400695801	8.56155490875244	7.70439624786377	8.33579921722412	8.5573263168335	8.28116989135742	7.57523632049561	8.34578514099121	8.23759365081787	7.36748361587524	7.76931095123291	7.13006019592285	8.38428211212158	7.14294910430908	8.13203525543213	6.89547967910767	7.03633451461792	8.19926166534424	8.30470561981201	8.11905765533447	8.43263244628906	8.10263919830322	8.12443923950195	8.46631908416748	8.28571510314941	8.24301338195801	8.2008228302002	7.44929075241089	7.69823741912842	7.90423917770386	8.14909553527832	8.33197402954102	8.35366630554199	8.1974458694458	7.41576433181763	8.05140686035156	7.47549152374268	7.138512134552	7.29757976531982	8.03035640716553	7.51342535018921	7.9960994720459	7.462562084198	7.46440172195435	8.05407619476318	8.27246856689453
7.47377777099609	7.98000431060791	7.46314716339111	7.61607789993286	7.23207378387451	7.97556447982788	7.46362781524658	7.6468186378479	7.58059930801392	7.28214550018311	7.47995138168335	6.96486806869507	7.94256687164307	7.50791883468628	7.59564447402954	7.0477991104126	8.03454685211182	7.26617431640625	7.57217597961426	7.42137241363525	7.73605394363403	7.38595962524414	6.92147779464722	6.98662185668945	7.05905771255493	7.26168251037598	7.54764127731323	7.51751661300659	7.46549415588379	7.00747680664063	7.18243074417114	7.86053228378296	7.42800521850586	6.86945009231567	7.30881929397583	7.70962858200073	6.86118984222412	7.36396837234497	7.27051544189453	7.50017833709717	7.70814275741577	7.24806118011475	7.87098455429077	7.06621074676514	6.95076513290405	7.54223585128784	7.36265707015991	6.91344499588013	7.28018808364868	8.00212287902832
8.33601951599121	7.30478191375732	8.32232284545898	7.78659534454346	7.47671365737915	7.49163246154785	8.07346153259277	8.82339572906494	8.28945541381836	7.93369960784912	8.21695709228516	8.54635715484619	7.6931209564209	8.08951663970947	8.32750225067139	8.04257583618164	8.1434211730957	8.5256404876709	8.45285892486572	8.52120304107666	8.30839347839355	8.18049907684326	8.69335746765137	8.19091987609863	8.30035591125488	8.24767875671387	8.37176990509033	8.52136039733887	8.34879112243652	8.84441471099854	8.14528942108154	7.47787618637085	8.92552375793457	8.24821853637695	8.03068065643311	8.14494800567627	8.34482479095459	7.51088809967041	8.35406970977783	7.93545579910278	8.35268402099609	8.34619617462158	7.93352794647217	7.55589056015015	8.64730453491211	7.84411764144897	8.36539459228516	8.53695011138916	8.45064926147461	8.51785564422607
7.40588188171387	7.76243352890015	7.21418952941895	7.06215667724609	7.27188873291016	7.50026369094849	7.58597326278687	7.32058334350586	7.63769912719727	8.30187606811523	6.99316358566284	7.38363265991211	7.53942584991455	7.37305212020874	7.84266519546509	7.91442775726318	7.81162881851196	7.4382209777832	7.47928333282471	7.73983335494995	7.28986310958862	8.5473690032959	7.21070766448975	8.29668712615967	7.45779895782471	7.81604242324829	7.40230369567871	8.05149936676025	7.24205875396729	7.69603300094604	7.84482479095459	7.58460664749146	8.04024600982666	7.17589282989502	7.86476039886475	7.81428098678589	8.00762939453125	7.68191957473755	7.53087902069092	7.60592699050903	7.4522442817688	7.47666549682617	7.46775341033936	7.40272998809814	7.83842086791992	7.98058176040649	8.19234466552734	7.47029542922974	7.88875770568848	7.57278871536255
8.41753768920898	8.16882133483887	8.21383666992188	8.38815498352051	8.43776607513428	8.19953536987305	8.23507404327393	8.68889141082764	8.53831005096436	8.11594295501709	7.60054349899292	8.15790939331055	8.29898357391357	8.12251091003418	8.25691032409668	8.18670177459717	8.32520771026611	8.30715370178223	8.24610424041748	8.38172817230225	8.34165191650391	7.96062755584717	8.25568294525146	8.21420764923096	8.23129081726074	7.33675527572632	8.16390609741211	8.29821968078613	8.84840488433838	8.38098907470703	8.26047706604004	7.79765176773071	7.95870733261108	8.29863452911377	8.13318729400635	7.2424840927124	7.36304044723511	8.43025207519531	8.20617771148682	7.7490177154541	8.50723457336426	8.15827178955078	7.68262052536011	7.43874979019165	8.14038276672363	7.83788061141968	8.42818355560303	8.22721767425537	8.367356300354	8.2033863067627
8.75569152832031	9.32799243927002	8.79873371124268	8.93465518951416	9.61194610595703	8.15951061248779	8.50430774688721	8.5288782119751	9.05808448791504	8.72770404815674	9.32409763336182	8.69709873199463	8.80237674713135	9.03734683990479	8.36438179016113	8.66819000244141	8.98737144470215	8.73403167724609	9.12011337280273	8.76608562469482	8.600417137146	8.22133636474609	8.8179292678833	8.29274368286133	8.66366291046143	8.62653541564941	8.55054664611816	8.28418254852295	8.86488437652588	8.3695125579834	9.07492637634277	7.40583181381226	8.38383293151855	8.51616477966309	8.78323841094971	8.99169158935547	8.47199535369873	8.52108573913574	8.75746440887451	7.97854709625244	8.67541122436523	9.07463359832764	8.82966423034668	8.80029106140137	8.72567462921143	8.70418453216553	8.50138759613037	8.38102436065674	8.27620887756348	8.31414127349854
8.08278560638428	8.24607944488525	7.2275185585022	8.57926940917969	8.93096923828125	8.19118690490723	7.34971332550049	8.08905696868896	8.8998966217041	8.68566131591797	8.55490112304688	8.6264533996582	8.37287521362305	8.64581489562988	8.42785930633545	8.79190063476563	9.11314105987549	8.62518882751465	8.98560619354248	9.07404804229736	8.5867338180542	8.16855621337891	8.75572204589844	8.3843355178833	8.49486351013184	8.47707748413086	8.72077083587646	8.44097232818604	8.12531852722168	8.24922275543213	8.65383911132813	8.77556705474854	8.19705963134766	8.37613868713379	8.53114700317383	8.56991195678711	8.34196853637695	6.96429634094238	8.3197717666626	8.080810546875	8.42870140075684	8.91662788391113	8.69132900238037	8.16551113128662	8.44341945648193	8.36008167266846	7.39122247695923	7.62941026687622	7.40420532226563	8.43341732025146
9.10407733917236	8.79854679107666	8.81885242462158	8.86395931243896	8.82552337646484	8.74219036102295	8.81648635864258	9.17052555084229	8.74804019927979	8.74137210845947	8.72207450866699	9.11250400543213	8.89158725738525	8.6504430770874	8.87051486968994	8.95580768585205	8.76719284057617	8.92917346954346	8.85397815704346	8.81212425231934	8.96846008300781	8.79508018493652	8.76481056213379	8.90762138366699	8.64788150787354	8.68839263916016	8.8226842880249	8.98900032043457	9.28323364257813	8.92076969146729	8.6073694229126	8.80901432037354	8.58407115936279	8.84348773956299	8.54703617095947	8.33160972595215	8.86182689666748	9.19259548187256	8.78238677978516	9.18298530578613	9.19981002807617	9.11667442321777	8.78115940093994	8.66397380828857	8.8817892074585	8.94884300231934	9.0766773223877	9.07925319671631	9.01899147033691	8.99865627288818
8.04332256317139	7.06838941574097	6.84433794021606	7.19173240661621	7.36796617507935	7.83792686462402	7.89771175384521	8.1937370300293	7.44372749328613	6.71511125564575	7.73237037658691	7.07975387573242	7.43867778778076	6.77377462387085	7.36833477020264	7.16177892684937	7.23480081558228	7.04995536804199	7.21635723114014	8.0244836807251	7.04620933532715	7.50240468978882	7.86119318008423	7.8617959022522	7.254638671875	7.31162595748901	7.15345621109009	8.08062648773193	8.51244449615479	7.72153854370117	6.98630857467651	7.88488960266113	7.65991640090942	8.1255464553833	7.45980310440063	6.87660503387451	7.82112073898315	7.38751363754272	7.63646459579468	7.50981283187866	8.03303813934326	7.76901483535767	7.78903675079346	7.55998563766479	7.61169099807739	8.26177597045898	8.36102867126465	8.30226612091064	7.31882667541504	8.13026905059814
7.67308235168457	7.72244358062744	7.30429601669312	7.22605657577515	7.43079614639282	8.12948703765869	6.60248947143555	8.12447166442871	9.1564884185791	7.19712257385254	7.58030891418457	6.99541521072388	7.38979625701904	7.43596315383911	6.59097051620483	7.81416082382202	7.42169904708862	7.1577582359314	8.1358642578125	8.15612506866455	7.77243185043335	8.11461067199707	8.48711013793945	8.49598789215088	8.82357215881348	7.38621044158936	8.20693397521973	8.49183750152588	8.3632173538208	8.77021884918213	7.19105243682861	7.35588407516479	7.51935195922852	6.41968822479248	8.21587562561035	7.70953273773193	8.81269264221191	8.62793922424316	9.4380989074707	8.62635040283203	7.7035665512085	7.44577407836914	7.35371780395508	7.57378482818604	7.29882669448853	8.1230001449585	7.29543542861938	7.04296731948853	7.43942928314209	7.21768522262573
9.73696231842041	9.82525730133057	9.54207801818848	9.69012546539307	9.75239372253418	10.4683179855347	9.64980220794678	9.53525638580322	9.4271125793457	9.851637840271	9.61552906036377	9.62269020080566	10.1570634841919	9.7032995223999	10.4485673904419	9.76680660247803	9.94191360473633	9.88164138793945	9.72175312042236	9.66386127471924	10.1409788131714	10.1736526489258	9.44867515563965	10.0253877639771	10.0817432403564	9.97895622253418	9.74022006988525	9.81411457061768	9.26031017303467	9.77903366088867	10.0878877639771	10.2495403289795	10.1785163879395	10.1484794616699	9.9596471786499	10.2243518829346	9.9728832244873	9.7954216003418	9.52675247192383	10.0755100250244	9.64465522766113	10.1611585617065	10.0093231201172	10.0161552429199	9.84001159667969	9.8570613861084	9.98717403411865	9.93650913238525	9.88334941864014	10.110387802124
8.09011650085449	7.83773374557495	6.93855142593384	7.36379528045654	7.71958923339844	8.14842510223389	7.49960803985596	8.91461277008057	8.65089988708496	7.59610748291016	7.59362936019897	6.67055368423462	7.15828227996826	7.4238920211792	7.69777822494507	7.01273584365845	7.75548028945923	8.4409875869751	8.70631694793701	8.45823001861572	8.11263847351074	7.7104926109314	8.46547222137451	8.42399883270264	8.3056526184082	7.94927310943604	8.13283538818359	8.61654853820801	9.12221622467041	8.56278038024902	7.76569080352783	7.49505138397217	7.60057401657104	7.72421836853027	7.2739052772522	6.51688146591187	8.29876613616943	8.90104961395264	8.37075328826904	7.81659078598022	8.88082504272461	8.53653335571289	7.75904703140259	7.26773262023926	7.74216222763062	7.61679267883301	8.535888671875	8.41752147674561	8.59846210479736	8.43216705322266
8.56433486938477	8.09784698486328	8.55289936065674	8.37876129150391	8.15081787109375	8.51269817352295	8.58284664154053	9.34099864959717	9.11109447479248	8.5490894317627	8.24358367919922	8.57765293121338	8.46539783477783	8.12093544006348	8.66052436828613	8.3637056350708	7.30527305603027	8.84094619750977	9.11717224121094	8.56608390808105	8.78919982910156	8.040602684021	8.86211967468262	8.90719127655029	8.8682861328125	8.73534297943115	8.88221168518066	9.15869426727295	9.36410045623779	8.9364538192749	8.07073974609375	8.4283618927002	7.22313213348389	8.81764507293701	8.07551002502441	8.01004505157471	8.81669235229492	9.18101406097412	8.75949382781982	8.75888156890869	9.00026035308838	8.08332347869873	7.37804889678955	8.1144437789917	8.64391613006592	7.64715051651001	8.88349151611328	9.01376342773438	9.17087745666504	8.93883991241455
7.4397087097168	7.11237859725952	7.18741989135742	7.97916126251221	7.50500726699829	7.24811220169067	6.70260715484619	8.63382148742676	8.12129688262939	7.700843334198	7.26539850234985	6.7219705581665	7.33093881607056	7.61216831207275	7.26887130737305	7.08490419387817	7.45548009872437	8.12443923950195	8.34392070770264	7.39345788955688	7.3105616569519	7.74047565460205	8.25952243804932	8.27330207824707	7.96381616592407	7.5568060874939	7.37945127487183	8.50308227539063	8.61112785339355	8.26107215881348	7.07740259170532	7.61532545089722	7.12646722793579	7.06079196929932	8.18875312805176	6.8726282119751	8.20782279968262	8.55060768127441	8.23643684387207	7.97358512878418	8.52755260467529	7.79354000091553	7.39438915252686	7.2438793182373	7.75314617156982	7.49509048461914	8.12674808502197	7.26027870178223	7.42152547836304	7.13072443008423
10.1756563186646	10.3608016967773	10.4051246643066	10.3793058395386	10.3745832443237	10.2758636474609	10.2856245040894	9.86464786529541	10.3651132583618	10.2185878753662	10.2540159225464	10.4431848526001	10.3237056732178	10.3096084594727	10.3623695373535	10.3793239593506	10.3994836807251	10.3294591903687	10.0181179046631	10.1002674102783	10.2219619750977	9.88722896575928	10.1655406951904	9.99982643127441	10.1652145385742	10.0580081939697	9.99516105651855	10.1831560134888	10.1968669891357	10.1528692245483	10.4958219528198	10.4226884841919	10.386962890625	10.4382886886597	10.5290451049805	10.3248376846313	10.2178001403809	10.2522220611572	9.9391393661499	10.283595085144	10.3436641693115	9.94728183746338	10.4885225296021	10.382700920105	10.0050945281982	10.4180860519409	10.1204423904419	10.1180658340454	10.1480779647827	10.1186618804932
7.93487215042114	7.48777484893799	7.43601846694946	7.00092172622681	7.29511833190918	7.37757968902588	7.73074817657471	8.60879325866699	8.17527961730957	7.70249938964844	7.07460021972656	6.96285820007324	7.50617265701294	7.40203237533569	8.02011299133301	6.74973773956299	7.6393575668335	8.33150863647461	8.07525444030762	8.17799472808838	7.8967080116272	7.53047466278076	8.07583904266357	7.86502122879028	8.41805267333984	7.0809473991394	8.03482913970947	8.34995746612549	8.79876136779785	8.12257671356201	8.50330066680908	7.45025634765625	8.16835021972656	7.6196436882019	6.82417774200439	7.16388893127441	8.15854358673096	8.40026187896729	8.66078948974609	8.32557678222656	8.45689678192139	7.59747552871704	7.60460424423218	7.97248983383179	7.12565898895264	7.62761497497559	7.10061502456665	7.85619688034058	7.8956823348999	7.62644481658936
7.0857892036438	7.00712490081787	7.01947498321533	7.7225022315979	7.28313684463501	7.7921142578125	7.26893043518066	7.79968404769897	7.30792713165283	7.17706727981567	7.37212753295898	7.48233890533447	7.17976522445679	7.64285039901733	7.41106939315796	7.35556936264038	7.61930894851685	7.02508068084717	7.53771543502808	7.89211416244507	6.82329845428467	7.42027807235718	8.00872898101807	7.2447566986084	7.08135509490967	7.1661434173584	7.35916471481323	7.37048006057739	7.87047481536865	7.01032543182373	7.21589660644531	7.25599956512451	7.29893350601196	7.5429515838623	7.09839820861816	7.06771230697632	7.57280921936035	7.11096477508545	7.59034299850464	7.3506760597229	7.63550615310669	7.49993085861206	8.03841209411621	7.45452690124512	7.61962985992432	7.8211874961853	7.11089277267456	7.49687814712524	7.89071369171143	7.37797737121582
8.70529937744141	8.47953224182129	8.39274978637695	8.63490009307861	8.28546714782715	7.54451179504395	8.00376224517822	9.42605590820313	9.0290994644165	8.63717937469482	8.42326259613037	8.87524604797363	8.84200954437256	7.92370510101318	8.59701442718506	8.31787490844727	8.19730854034424	8.68674373626709	9.08429050445557	8.6661901473999	8.61164855957031	8.41927814483643	8.78076362609863	8.3484992980957	8.94331169128418	8.72119998931885	8.98880004882813	8.92916870117188	9.35366630554199	8.979248046875	7.92048311233521	8.3062744140625	7.97773265838623	8.70330810546875	7.68860960006714	8.45627498626709	8.43102550506592	9.04351902008057	8.37379455566406	8.86107444763184	9.26484107971191	8.70731449127197	8.39495944976807	8.17536640167236	8.02481365203857	8.29373836517334	8.67446613311768	8.78260135650635	8.35166072845459	8.5296745300293
9.22873401641846	8.70249938964844	8.97762775421143	8.87161922454834	8.68429756164551	8.34842205047607	9.0198221206665	9.19827175140381	8.43215084075928	8.56972503662109	8.78606224060059	9.00906848907471	8.78588485717773	8.44034194946289	8.91470813751221	8.73874855041504	7.98427534103394	8.61281585693359	8.08901500701904	8.18087100982666	8.66321086883545	7.87667369842529	8.03634929656982	8.18993949890137	8.13197135925293	8.24405479431152	8.30644607543945	8.40810394287109	9.14192008972168	8.46065711975098	8.35548973083496	7.3625922203064	8.3315486907959	8.83142185211182	8.2544994354248	7.37080717086792	8.1332836151123	8.88169860839844	8.37258052825928	8.69313716888428	8.94544887542725	8.47205352783203	8.3587532043457	8.39042282104492	8.31500434875488	8.45261478424072	8.9328441619873	9.05330848693848	8.76875686645508	9.00358963012695
8.51440143585205	8.27468872070313	8.18372535705566	8.62859344482422	8.2141809463501	8.07419490814209	7.29274320602417	9.37090110778809	9.01882553100586	8.1937370300293	8.09694480895996	8.33495616912842	8.50784206390381	8.19231605529785	8.48117065429688	8.20588111877441	8.41846656799316	8.91895294189453	9.058274269104	8.76004505157471	8.7190990447998	8.2143669128418	8.96100330352783	8.87852764129639	8.93203735351563	8.41010189056396	8.9497709274292	9.25880527496338	9.62283515930176	9.15469741821289	8.09152603149414	7.23929738998413	7.53946113586426	8.53577518463135	8.14407539367676	7.54247570037842	8.81549835205078	9.3173942565918	8.94287586212158	9.04277229309082	9.38297080993652	8.83864116668701	8.19161891937256	8.28985595703125	8.48251628875732	7.9993200302124	8.84921073913574	7.46655797958374	9.11644172668457	8.582688331604
7.4940071105957	7.44125747680664	7.15520524978638	7.07901954650879	7.73928356170654	7.37306451797485	7.26853227615356	8.01715850830078	7.75220441818237	7.47867059707642	7.59589624404907	7.10418796539307	7.450119972229	6.97735977172852	6.93188047409058	7.71700811386108	7.24114608764648	6.94871854782104	7.80372858047485	7.60872220993042	7.54758071899414	7.76810598373413	7.48209095001221	7.0891432762146	7.43700456619263	7.23817300796509	7.2933497428894	8.12100124359131	8.32982444763184	7.94830513000488	7.69234752655029	7.63386964797974	7.54712009429932	7.64875888824463	7.69507646560669	7.74009990692139	7.87894105911255	8.13984775543213	7.89997911453247	8.00588417053223	7.9692759513855	8.03916263580322	8.12725067138672	7.19319534301758	7.77823925018311	7.89436054229736	7.92575550079346	6.91922807693481	8.27170181274414	6.95115900039673
9.54085445404053	9.17678546905518	9.07302188873291	9.0873908996582	9.04555797576904	9.13113689422607	9.24199485778809	9.66149997711182	9.53331470489502	9.12287139892578	9.2074728012085	9.34896659851074	9.03068065643311	8.91547393798828	9.16223526000977	9.21088027954102	8.77048397064209	9.15938663482666	8.81903743743896	9.03072071075439	9.24264049530029	8.3784704208374	8.65926933288574	8.56278038024902	8.74466800689697	8.53877449035645	8.8612117767334	9.00868511199951	9.76818656921387	8.71977043151855	8.708420753479	8.60241794586182	9.30773162841797	9.38431739807129	8.77787590026855	8.76869773864746	8.66220951080322	9.46164894104004	8.85223007202148	9.15360164642334	9.2413969039917	9.08260631561279	7.30364656448364	8.95586585998535	8.83068466186523	9.31355094909668	9.50485134124756	9.49248123168945	9.54634475708008	9.51299095153809
9.71369171142578	9.45458602905273	9.46565055847168	9.58522415161133	9.54190349578857	9.46952724456787	9.64624691009521	10.0575141906738	9.70063495635986	9.43794059753418	9.50094985961914	9.91225433349609	9.73007106781006	9.25921154022217	9.63368034362793	9.56837749481201	9.33027172088623	9.47902774810791	9.3309211730957	9.4585018157959	9.61423301696777	9.07118225097656	9.45741271972656	9.24659729003906	9.42535495758057	9.24417781829834	9.44186782836914	9.5124979019165	10.0396919250488	9.52649402618408	9.45753383636475	9.20471668243408	9.3780345916748	9.65492725372314	9.20590782165527	9.06412124633789	9.25202751159668	9.73816967010498	9.37832546234131	9.60196208953857	9.76566886901855	9.35366630554199	9.4864444732666	9.45604705810547	9.57638740539551	9.66538429260254	9.84780120849609	9.95715236663818	9.75834369659424	9.79904365539551
9.55350685119629	10.5106658935547	10.9144172668457	10.5549011230469	10.8301458358765	9.56437015533447	10.3381576538086	9.43224716186523	9.66403961181641	10.9446697235107	10.8557367324829	10.5356483459473	10.2608823776245	10.3482856750488	10.0022096633911	8.83000469207764	10.4418363571167	10.4287176132202	10.0150241851807	9.44689464569092	9.48464107513428	9.82693576812744	9.98176383972168	9.55202293395996	10.1861934661865	10.5084762573242	10.0971527099609	10.3453149795532	10.0453624725342	10.6829118728638	9.54100513458252	9.74471569061279	9.25892448425293	9.64896488189697	10.5277462005615	9.92875957489014	9.53354358673096	9.5610294342041	10.3450403213501	9.99423313140869	9.78260898590088	9.24112319946289	9.44042110443115	10.418384552002	8.88615798950195	10.5008678436279	10.2009868621826	10.3405237197876	10.3798494338989	10.2669372558594
8.67796230316162	7.58288908004761	8.15560913085938	8.34161281585693	7.74221277236938	7.67796230316162	8.20895195007324	9.01506614685059	8.47361850738525	8.3912525177002	8.12762260437012	8.20417404174805	8.32641792297363	7.53512477874756	8.12142848968506	7.2938871383667	7.91798830032349	8.24826717376709	8.03506946563721	7.33079290390015	8.38270092010498	7.77070045471191	8.31550884246826	8.16843891143799	7.87654685974121	8.18963050842285	8.5166540145874	8.30911922454834	9.03909683227539	8.46781539916992	7.45327377319336	7.76871490478516	7.30365371704102	7.3681492805481	7.58257627487183	7.51540803909302	8.10431671142578	8.86628150939941	8.25779819488525	8.45695781707764	8.92255401611328	7.78331327438354	8.11435604095459	7.26565265655518	7.62750911712646	7.7125391960144	8.31523513793945	8.2832555770874	8.41916275024414	8.44551086425781
7.00309181213379	7.54834508895874	7.05402088165283	7.27309513092041	7.9658784866333	7.56594896316528	6.9840841293335	7.90552043914795	8.60876083374023	7.49298191070557	7.52783107757568	7.3995099067688	7.55111932754517	7.39669895172119	7.51344966888428	7.74444627761841	7.51187896728516	7.37187099456787	8.20183372497559	8.28669738769531	7.93398284912109	7.30666065216064	8.15627670288086	7.97987604141235	8.14235782623291	7.5981616973877	8.07605743408203	8.60538005828857	8.23390960693359	8.45706367492676	8.03330326080322	8.0969123840332	7.09425067901611	7.39893293380737	6.99499464035034	8.12972164154053	8.10839557647705	7.95562982559204	8.19198131561279	7.44879722595215	7.32773923873901	7.64995670318604	7.99909400939941	8.10798931121826	7.53524112701416	8.11073589324951	6.85961055755615	7.71402597427368	7.53262138366699	7.41150331497192
9.49533653259277	9.91010665893555	9.77987098693848	9.72987747192383	9.69103717803955	9.49092674255371	9.55965518951416	9.47203922271729	9.81831836700439	9.58087921142578	9.67810821533203	9.91562652587891	9.70241355895996	9.65055084228516	9.70345497131348	9.87823486328125	9.78005790710449	9.60893249511719	9.56673240661621	9.55491256713867	9.79060173034668	9.93498802185059	9.71439647674561	9.74234771728516	9.74675846099854	9.68792152404785	9.72854900360107	9.61755561828613	9.56813144683838	9.40739059448242	9.85311985015869	9.63469886779785	9.85241889953613	9.72378349304199	9.79840183258057	9.94381141662598	9.69464874267578	9.59671783447266	9.43979072570801	9.83645057678223	9.67041301727295	9.40243339538574	9.79298686981201	9.64284992218018	9.74339962005615	9.73243427276611	9.62825584411621	9.65018081665039	9.63317584991455	9.66633987426758
8.45624446868896	8.3798131942749	8.48089790344238	8.52243137359619	8.01657390594482	8.97356224060059	8.86295413970947	8.13309192657471	8.34768104553223	8.34468650817871	8.46666049957275	8.51410961151123	8.64288997650146	8.57134819030762	8.58085632324219	8.48234462738037	8.60582160949707	8.44546413421631	8.50395393371582	7.5271635055542	8.51176357269287	9.02172660827637	8.57433223724365	8.6986141204834	8.73187828063965	8.6384391784668	8.5899829864502	8.70437335968018	8.24988269805908	8.35755348205566	8.67730617523193	8.92189407348633	8.62863445281982	8.5272045135498	8.68200016021729	8.68472003936768	8.78861331939697	8.62367343902588	8.53761768341064	8.85843467712402	8.17551136016846	7.95740222930908	8.49011325836182	8.44563579559326	8.3891658782959	8.66928005218506	8.68898010253906	8.87002944946289	8.56474876403809	8.58038902282715
8.34486389160156	8.01561164855957	7.25691032409668	6.95447778701782	8.02094841003418	8.07510852813721	7.34914302825928	8.44561958312988	8.21745777130127	7.96165370941162	7.99057197570801	7.92344093322754	7.30268621444702	7.66579723358154	7.43012952804565	8.24472236633301	7.70898914337158	7.42983818054199	8.12178993225098	8.17090606689453	8.14832496643066	7.89205026626587	8.11800003051758	7.97420310974121	8.16423416137695	8.17306995391846	8.23083209991455	8.30511474609375	9.11287307739258	8.51842212677002	7.16606998443604	7.61728763580322	7.49273777008057	8.51897430419922	7.46515703201294	7.31755256652832	7.21344327926636	8.30548000335693	7.49290990829468	7.57646703720093	8.85070705413818	7.6851658821106	7.49697256088257	7.24053716659546	8.2281436920166	8.31474876403809	8.62748908996582	8.38514137268066	8.62506580352783	8.4000883102417
9.23380851745605	9.25854110717773	7.51751136779785	9.13171482086182	9.26674938201904	9.1631908416748	9.0985746383667	7.78027009963989	9.23809623718262	9.27471160888672	9.25765419006348	9.31498336791992	9.47658538818359	9.3458833694458	9.610915184021	9.54280090332031	9.3181676864624	9.09898948669434	9.22388553619385	9.02579689025879	9.44295024871826	9.45272159576416	9.3930835723877	9.1945972442627	8.83340167999268	9.06748008728027	9.04704093933105	9.1358003616333	8.94070529937744	9.16441249847412	9.57697486877441	10.1532354354858	9.50684356689453	9.66949367523193	9.55382251739502	9.63507175445557	9.2660665512085	9.08332347869873	9.1308479309082	9.48108386993408	9.08763980865479	7.50541877746582	9.78164005279541	9.54562854766846	9.50188064575195	9.93757343292236	9.66171836853027	9.62601184844971	7.04463958740234	9.67980003356934
8.33507633209229	8.83713340759277	8.72080421447754	7.22946977615356	9.03706741333008	7.24538326263428	8.55381011962891	7.37575817108154	8.54731941223145	8.43369007110596	9.06814861297607	8.96708869934082	9.11866188049316	7.80097246170044	8.90609836578369	8.82568550109863	8.46643733978271	8.32880783081055	8.07997703552246	7.27686309814453	8.26429843902588	8.22445583343506	7.01179122924805	7.32940483093262	8.16205596923828	7.39208316802979	7.15972185134888	8.10534000396729	8.17611980438232	8.19493007659912	8.57680225372314	8.0833568572998	9.12765502929688	8.47139453887939	8.39174652099609	8.7338228225708	8.47265434265137	8.07217597961426	8.08657360076904	8.49837970733643	7.56748533248901	8.30388736724854	7.7470908164978	8.96596336364746	9.11617565155029	8.90433120727539	7.64420557022095	8.52699756622314	7.79055976867676	8.34490299224854
10.0130481719971	10.2309083938599	10.1316184997559	9.95521640777588	10.1280755996704	9.9996223449707	10.4388589859009	9.4576244354248	9.66288089752197	9.73435974121094	10.0294647216797	10.1404447555542	10.0985403060913	9.63278102874756	10.1181650161743	10.0406818389893	9.88678932189941	9.6875467300415	9.78483867645264	9.74785423278809	9.89715385437012	10.1558828353882	9.84840488433838	9.81354141235352	9.72694683074951	9.6158971786499	9.68464756011963	9.80440521240234	9.66972637176514	9.66921424865723	10.0139322280884	9.97299385070801	9.93425559997559	9.92612648010254	9.80712223052979	10.3231897354126	9.88047027587891	9.82565307617188	9.72317600250244	10.0791816711426	9.52707576751709	9.77001953125	10.0643453598022	10.0530395507813	10.1358642578125	10.2700958251953	9.84700489044189	9.93235683441162	9.74415969848633	9.90318775177002
8.29360580444336	7.37018537521362	7.72444343566895	8.01715850830078	8.47002792358398	8.58073139190674	8.20698738098145	8.77789783477783	8.85432434082031	7.89851140975952	6.77028751373291	8.79986381530762	8.26313877105713	8.20292377471924	8.40301704406738	7.51931715011597	6.94544363021851	8.61290073394775	8.84166622161865	8.39141178131104	7.46001815795898	8.47002792358398	8.94032192230225	8.74559783935547	8.62629890441895	8.70700740814209	8.32285976409912	8.76721572875977	8.7859058380127	8.67188549041748	7.12575483322144	7.29181718826294	8.25705432891846	8.15986824035645	8.23683929443359	8.40873146057129	8.78610515594482	8.96104145050049	8.67124652862549	8.46689701080322	8.48317337036133	7.48174333572388	7.84953498840332	7.79308462142944	7.83184432983398	8.22271633148193	7.5183572769165	8.06840896606445	8.42277050018311	8.29800128936768
8.7762508392334	8.40341186523438	7.81868171691895	8.73091125488281	8.94485282897949	8.57256984710693	7.84388828277588	8.14863395690918	9.3625955581665	8.9807710647583	9.43356227874756	8.89125823974609	8.73732757568359	7.13650178909302	8.99079608917236	8.82146072387695	8.60391235351563	8.45721530914307	8.2141809463501	9.22455883026123	9.40318870544434	9.03778457641602	8.45884895324707	8.86258411407471	8.44302845001221	8.61404228210449	8.99602127075195	8.19251155853271	9.66986560821533	8.55991840362549	8.23756885528564	8.54715919494629	8.85119724273682	8.60361003875732	9.08300018310547	8.83698844909668	8.96458530426025	8.54950618743896	9.30165958404541	9.507248878479	8.76351737976074	9.63403415679932	8.85669898986816	8.63369083404541	8.24843883514404	9.34010696411133	8.40737438201904	8.71256542205811	9.1064624786377	9.49688816070557
9.41366863250732	9.33627986907959	9.05407619476318	9.40184879302979	9.49154376983643	9.16693305969238	8.97963523864746	9.04637813568115	9.503981590271	9.18999576568604	9.37562656402588	9.31848049163818	9.17037868499756	9.3958683013916	8.84581756591797	9.20496082305908	9.48307323455811	9.01661586761475	9.37254428863525	9.35692405700684	8.92846775054932	9.05564594268799	9.58766651153564	9.08282089233398	9.0619421005249	9.17055511474609	9.42005443572998	8.9310302734375	8.93863487243652	9.06115055084229	9.39915466308594	9.04340171813965	9.18115711212158	9.41468906402588	9.40497016906738	9.49674987792969	9.28425025939941	8.9896764755249	9.07224941253662	8.96091270446777	9.30304431915283	9.38003063201904	9.77912712097168	9.14192008972168	9.04249668121338	9.24799823760986	9.22078800201416	9.27811336517334	9.03726673126221	9.32039546966553
8.18264293670654	8.35092639923096	8.24477195739746	8.66593742370605	8.20504188537598	7.849853515625	6.99346017837524	7.91252517700195	9.23388385772705	8.4581995010376	8.96715927124023	7.17894554138184	7.56745910644531	8.82413196563721	8.09687519073486	7.48586845397949	8.13545036315918	7.8779354095459	9.33793830871582	7.89157724380493	8.19343090057373	7.85446405410767	9.13767051696777	8.58707046508789	7.38596105575562	8.49087142944336	8.1087007522583	7.32069969177246	7.87594604492188	8.25002956390381	7.13575506210327	7.76325416564941	7.4481053352356	8.53342914581299	8.24301338195801	8.28415966033936	8.19937133789063	8.05211639404297	8.74517631530762	7.82129526138306	7.17882394790649	8.7926721572876	7.69093608856201	7.8760986328125	8.40757751464844	8.36561870574951	8.55238819122314	6.80817365646362	7.01715183258057	7.07848119735718
10.6389083862305	10.551718711853	10.406795501709	10.5893907546997	10.4467859268188	10.3602523803711	10.1723403930664	10.1644124984741	10.7711095809937	10.5474672317505	10.8704509735107	10.7053508758545	10.6201362609863	10.7862758636475	10.5689878463745	10.8724765777588	10.6308240890503	10.7465801239014	10.9435987472534	10.7704248428345	10.7007207870483	10.7708005905151	10.6527681350708	10.7370729446411	10.3806810379028	10.5630302429199	10.6377401351929	10.3468999862671	10.1012659072876	10.4715261459351	10.5978374481201	10.7671632766724	10.7476682662964	10.8482627868652	10.4218502044678	10.6717462539673	10.6765108108521	10.5196046829224	10.5370502471924	11.0381031036377	10.21497631073	11.0122041702271	10.4012451171875	10.3698654174805	10.993824005127	10.7378520965576	10.7328519821167	10.509578704834	10.4516792297363	10.7021980285645
10.5088930130005	10.7921323776245	10.4579420089722	10.7938737869263	10.9725036621094	10.2688817977905	10.4467239379883	10.2444753646851	10.9724855422974	10.6762638092041	10.8910188674927	10.5127506256104	10.5600862503052	10.8735122680664	10.3645324707031	10.6989698410034	10.8665180206299	10.5649499893188	10.8740005493164	10.8564748764038	10.4182348251343	10.347095489502	10.7588062286377	10.5145740509033	10.3980617523193	10.610053062439	10.5309677124023	10.2870626449585	10.3974189758301	10.3246936798096	10.6753196716309	10.6529808044434	10.6079263687134	10.4823017120361	10.5394144058228	10.6107559204102	10.4826736450195	10.3275022506714	10.5330724716187	10.5229263305664	10.4430122375488	10.9673233032227	10.5748176574707	10.3780164718628	10.5315685272217	10.2669134140015	10.5480575561523	10.4508800506592	10.3362598419189	10.4447469711304
10.3763027191162	10.6568546295166	10.4171724319458	10.4344091415405	11.0049657821655	10.1346549987793	11.4548902511597	10.082426071167	10.7421045303345	10.3839588165283	10.8828201293945	10.5345973968506	10.4201040267944	10.6834163665771	10.1925115585327	10.6565675735474	10.7077655792236	10.2908134460449	10.6512680053711	10.5816421508789	10.2276039123535	10.1247653961182	10.4906463623047	10.1600484848022	10.2483654022217	10.2549104690552	10.2777700424194	9.99117279052734	10.1607990264893	10.1494960784912	10.4621133804321	10.3169765472412	10.4901695251465	10.3492383956909	10.3328828811646	10.3420667648315	10.3409395217896	10.2384471893311	10.2846784591675	10.320104598999	10.3640441894531	11.0905046463013	10.5299816131592	10.3443918228149	10.5524244308472	10.6843070983887	10.2801914215088	10.6466293334961	10.0873908996582	10.2392244338989
9.43418598175049	9.78922843933105	9.55065631866455	9.64331436157227	10.2847690582275	9.71475696563721	8.98819351196289	9.2603816986084	10.2783651351929	9.86248874664307	10.0178680419922	9.84815788269043	9.5392017364502	9.84949970245361	9.28784656524658	10.0647201538086	9.90323638916016	9.29063510894775	9.76621913909912	10.43150806427	9.32872581481934	9.11577701568604	9.4711446762085	9.07751369476318	9.10482883453369	9.81038665771484	9.21616554260254	9.17626476287842	9.24057388305664	9.27648448944092	9.3884391784668	10.0933513641357	9.50665378570557	9.41035556793213	9.41062545776367	9.44432544708252	9.13209915161133	9.27165603637695	9.33515644073486	9.39446926116943	9.46769714355469	10.2515649795532	9.73530292510986	9.593994140625	9.52557563781738	9.78616905212402	9.4940013885498	9.48812770843506	9.31407833099365	9.50317764282227
8.65183067321777	8.49412631988525	7.25901985168457	8.61938571929932	8.49164199829102	8.7403392791748	7.6966667175293	9.39052867889404	9.41202354431152	8.5824499130249	8.56909275054932	8.81509304046631	8.78262329101563	8.31462574005127	8.72006034851074	8.68054389953613	8.8739013671875	9.07827568054199	9.43284130096436	9.2262134552002	8.86306667327881	8.63058090209961	9.19906902313232	8.982497215271	9.08073425292969	8.74835872650146	9.10154056549072	9.41249370574951	9.59899806976318	9.22378158569336	8.73298072814941	8.7419548034668	8.35918998718262	8.8466157913208	8.26152420043945	8.7338228225708	8.99104881286621	9.3670015335083	9.02118968963623	9.35818195343018	9.29034614562988	8.96766471862793	8.64261245727539	8.75006103515625	8.87764167785645	8.82514667510986	8.86275100708008	8.63109874725342	8.90868377685547	8.92568302154541
7.68130826950073	7.64361238479614	7.51358461380005	7.22317934036255	7.96058893203735	7.13833284378052	7.59571409225464	7.76247596740723	7.70567560195923	7.20898056030273	6.99581670761108	7.67526388168335	7.94790267944336	7.92299222946167	7.86908531188965	7.20644903182983	8.21314239501953	7.44122362136841	7.5574107170105	7.25181102752686	7.41293716430664	7.36121320724487	7.25000524520874	6.66637277603149	7.52389669418335	7.41234159469604	6.36812925338745	7.59626722335815	8.12031078338623	6.95356798171997	6.76936435699463	7.93926668167114	7.11621856689453	7.68339824676514	7.41323089599609	7.4117865562439	6.86313581466675	7.85930061340332	7.19401407241821	7.10689640045166	7.29377269744873	7.08557844161987	7.67874383926392	7.30451345443726	7.74626684188843	7.88404703140259	7.60869693756104	7.69881200790405	7.61958360671997	7.45867729187012
7.04621553421021	7.24885702133179	7.36855506896973	7.49584293365479	7.57977056503296	7.52370595932007	7.29673194885254	7.37207508087158	7.49310922622681	7.94517993927002	7.10158109664917	7.26064300537109	7.58168983459473	7.62564611434937	7.4056658744812	7.11669397354126	7.42465925216675	7.07823896408081	6.94139432907104	7.7977032661438	7.44256401062012	7.29974412918091	7.75770282745361	7.49056673049927	7.46626663208008	7.11164903640747	7.73085308074951	7.30383205413818	7.77087783813477	7.38249635696411	6.927001953125	6.56410121917725	7.50926303863525	7.3225212097168	7.23629426956177	7.61848878860474	7.30042791366577	7.0289101600647	7.37370777130127	7.57173585891724	7.72704935073853	7.83820009231567	7.31970930099487	7.35153245925903	7.75199556350708	8.23211574554443	7.46660709381104	7.46666526794434	7.70290470123291	7.9214940071106
10.7454881668091	10.7802667617798	10.6808795928955	10.8832979202271	10.831901550293	11.0355501174927	10.6632108688354	9.96696758270264	10.0674057006836	10.7797403335571	10.8375129699707	10.7943620681763	11.1173048019409	10.9144067764282	11.0170335769653	10.9475269317627	10.9555578231812	10.4517707824707	10.2958745956421	10.2979793548584	10.911413192749	10.6859292984009	10.373592376709	10.5859794616699	10.1072101593018	10.377269744873	10.4450283050537	10.1995906829834	10.0113592147827	10.1917581558228	10.96253490448	11.3654317855835	11.0423393249512	11.1666669845581	10.9905700683594	11.0503406524658	10.0898694992065	10.1328039169312	10.2128801345825	10.6914262771606	9.98384761810303	10.3171014785767	11.054497718811	10.8964376449585	10.7474508285522	10.8178367614746	10.9757213592529	10.8082246780396	10.8114948272705	10.9972906112671
8.64483261108398	7.77987766265869	7.44788360595703	7.9096360206604	7.06767654418945	7.65189266204834	7.80387496948242	9.13088035583496	8.78441047668457	8.10761737823486	7.91271066665649	8.3806095123291	7.78741073608398	7.58160829544067	7.83199119567871	8.14804744720459	6.9986252784729	8.30468463897705	8.45877361297607	7.65445327758789	7.79196405410767	7.5558910369873	7.88879156112671	8.12352466583252	8.16690349578857	7.57457542419434	8.0459098815918	8.54660415649414	9.3604040145874	8.2211275100708	7.94714450836182	8.11690616607666	7.99676561355591	8.22554206848145	7.48711729049683	7.41920709609985	7.8197808265686	8.71657085418701	8.23157119750977	7.76619720458984	9.05407619476318	7.99747800827026	7.96473741531372	8.00290012359619	8.20466232299805	7.66558837890625	8.19228839874268	7.73162889480591	8.37683200836182	8.23368167877197
8.44984817504883	8.07503604888916	8.25952243804932	8.06250667572021	7.56872749328613	7.74996376037598	8.42267227172852	9.12600135803223	8.62651443481445	8.35485744476318	8.26815700531006	8.44892311096191	8.14144992828369	8.15274715423584	8.31175422668457	8.51366996765137	8.34533405303955	8.53717613220215	8.52619743347168	8.73299694061279	8.35017013549805	8.24743270874023	8.66184139251709	8.54265117645264	8.51014232635498	8.33749961853027	8.47702026367188	8.75815486907959	8.9835319519043	8.71421241760254	8.04524517059326	7.62347507476807	7.78299570083618	8.11577701568604	6.75128555297852	8.10458946228027	8.58498668670654	8.70955848693848	8.56655502319336	8.40866374969482	8.79574775695801	8.47195148468018	8.27114391326904	8.22279453277588	8.59583759307861	8.52271842956543	8.67745208740234	8.4661111831665	8.82370853424072	8.35358905792236
9.12011337280273	8.98202705383301	9.27898216247559	8.92484760284424	9.11441040039063	8.57004070281982	8.91270542144775	8.87643718719482	8.6515588760376	9.07634925842285	8.95099258422852	9.30453395843506	9.02657413482666	9.04083919525146	8.95843982696533	8.92803192138672	9.16509628295898	9.0397310256958	9.01753425598145	9.04048347473145	8.62683296203613	8.37520599365234	9.01690769195557	9.09788131713867	8.94646167755127	8.56784915924072	8.63667869567871	9.15500164031982	8.50116920471191	8.84693050384521	8.9639196395874	8.858717918396	8.9611930847168	8.68214511871338	8.77633094787598	8.90287780761719	9.10954475402832	9.31317138671875	9.1315221786499	8.88356494903564	8.59854984283447	8.20696067810059	8.91288566589355	8.95815753936768	8.92531681060791	9.35050010681152	8.71573638916016	8.7661304473877	8.64326477050781	8.73800277709961
7.31743288040161	7.50557470321655	7.54027891159058	7.29216527938843	7.68808174133301	7.85589456558228	7.34891176223755	7.82384920120239	7.5832986831665	6.96972942352295	7.92216205596924	7.53351736068726	8.00540256500244	7.86862182617188	7.17414331436157	7.22042846679688	7.35942840576172	7.36259031295776	7.41402435302734	7.7483491897583	6.95569276809692	7.39365530014038	6.7622537612915	7.22167158126831	7.2538743019104	7.33983516693115	7.74510955810547	7.53103876113892	7.71193313598633	7.19812345504761	7.54226207733154	7.33226108551025	7.22922515869141	7.30540943145752	7.40614175796509	7.72945070266724	7.75840282440186	7.4940357208252	7.49860286712646	7.3584942817688	8.01128196716309	7.50816679000854	7.80253124237061	7.63659858703613	7.48177528381348	7.31382894515991	7.41711807250977	7.64885520935059	7.37682342529297	7.44943189620972
8.78167629241943	8.42755126953125	8.90898323059082	8.48935413360596	8.38998031616211	8.29174613952637	8.48137092590332	8.74740409851074	8.77764415740967	8.97354316711426	8.58202934265137	8.70476818084717	8.58107280731201	8.75029277801514	8.60794830322266	8.27510356903076	8.73506355285645	8.65745735168457	8.86791515350342	8.47410011291504	8.4057559967041	8.1897144317627	8.91888999938965	8.91469764709473	8.84375	8.68048095703125	8.67527389526367	8.90669631958008	8.38742542266846	9.04328346252441	8.73305225372314	8.79106616973877	8.49905395507813	8.44869041442871	8.4356050491333	8.60098361968994	8.94310855865479	8.91405200958252	8.85921669006348	7.98668241500854	8.54473781585693	7.33723926544189	8.4096622467041	8.43847942352295	8.54858589172363	8.93412494659424	8.62906265258789	8.66376686096191	8.77541351318359	8.57019233703613
8.51473331451416	8.55828857421875	6.98216104507446	7.33116436004639	7.69564437866211	7.67008018493652	7.04176616668701	7.55255794525146	7.41784238815308	8.18386745452881	7.67074060440063	7.11312627792358	8.29924583435059	8.34705638885498	7.12713479995728	7.47006416320801	8.69929122924805	8.4849681854248	8.73333358764648	8.91625881195068	7.51961803436279	8.26916217803955	8.6168851852417	8.30837249755859	8.51027679443359	8.51393604278564	8.34980201721191	8.88589286804199	7.45875930786133	8.58396911621094	7.10448169708252	7.61132621765137	8.54456424713135	8.68509674072266	8.84199714660645	6.95207691192627	8.43900108337402	8.27503490447998	8.60129928588867	7.54643964767456	7.54133033752441	8.43697357177734	8.50628852844238	7.51143312454224	8.77987098693848	7.69339942932129	7.48555421829224	6.98129510879517	7.70972204208374	7.81842613220215
9.8652458190918	9.63077354431152	10.0171585083008	9.63175773620605	9.82990169525146	9.24499416351318	9.64430046081543	9.53351783752441	9.40647220611572	9.92588424682617	9.77739810943604	9.87372779846191	9.70021915435791	9.86174392700195	9.64599227905273	9.5393648147583	9.8075008392334	9.66743469238281	9.73224067687988	9.67699527740479	9.32699108123779	9.08668041229248	9.67045879364014	9.84702968597412	9.60712242126465	9.63887882232666	9.4225902557373	9.87360000610352	9.32901096343994	9.65210151672363	9.53923892974854	9.77152156829834	9.57814598083496	9.29922389984131	9.26651382446289	9.43253612518311	9.86522197723389	9.87522315979004	9.8114070892334	9.50594997406006	9.43444156646729	7.49098920822144	9.53878688812256	9.57224369049072	9.71843528747559	10.043755531311	9.57457542419434	9.60594081878662	9.63082408905029	9.54971408843994
8.0961446762085	8.32281875610352	8.21945381164551	8.14401340484619	8.4273567199707	7.8166880607605	8.33749961853027	8.20728397369385	7.51093864440918	8.4735746383667	8.52237892150879	8.43893814086914	7.57844686508179	8.28663635253906	8.06359577178955	8.13382625579834	8.23540210723877	8.31287479400635	8.1431713104248	8.10188484191895	8.11116123199463	7.28141593933105	8.28807067871094	8.13206768035889	8.54355907440186	8.24726104736328	8.15320491790771	8.14407539367676	7.53415489196777	8.49007129669189	8.31529808044434	8.19948101043701	8.17611980438232	7.85078907012939	7.84898328781128	8.24144649505615	8.45745754241943	7.91702747344971	8.26321029663086	8.19645214080811	7.39765930175781	7.49190044403076	7.31115055084229	8.10133457183838	8.25654983520508	7.4872841835022	7.24179649353027	8.02218055725098	6.98757266998291	7.84607696533203
8.76621246337891	9.02354049682617	8.72269153594971	8.93196105957031	9.43705272674561	7.95124626159668	9.01940727233887	8.72362804412842	7.86041593551636	9.15818119049072	9.31601238250732	9.32376766204834	8.55304527282715	8.74884700775146	8.82847309112549	8.19304084777832	8.70954990386963	8.91677474975586	8.6620397567749	9.15983772277832	8.55939197540283	8.28449821472168	8.97384357452393	8.44920063018799	9.12927055358887	8.82159900665283	8.65139389038086	8.72062206268311	7.91066694259644	9.23499774932861	9.03157043457031	9.04399108886719	8.73922443389893	8.19876670837402	8.38739013671875	8.90053653717041	8.91333198547363	8.50466156005859	8.97490310668945	8.82758903503418	8.33467483520508	8.25209999084473	8.14863395690918	8.65479278564453	9.14416885375977	8.71002388000488	8.09798526763916	7.26384258270264	8.02743148803711	7.18380784988403
9.3123893737793	9.25532054901123	9.44627285003662	9.24834156036377	9.19220447540283	8.49590492248535	9.18474864959717	9.05453681945801	9.18230056762695	9.12385177612305	9.27276992797852	9.56924533843994	9.15712451934814	9.39546585083008	9.13014030456543	9.15109348297119	9.3711051940918	9.39534378051758	9.27937030792236	9.26342296600342	8.99321556091309	8.91475009918213	9.11922264099121	8.89982604980469	8.9272518157959	8.84497356414795	8.71078586578369	9.08267784118652	9.22811794281006	9.25830173492432	9.30211448669434	8.86528778076172	9.36565685272217	8.93970394134521	8.98214435577393	9.15630722045898	8.99396896362305	9.05751419067383	9.03726673126221	9.12917423248291	9.21926975250244	8.86909675598145	8.8662223815918	9.06145286560059	9.12927055358887	9.42293453216553	9.1200475692749	9.09795093536377	9.23877334594727	9.05242443084717
9.47220039367676	8.76891136169434	8.96005153656006	9.01195049285889	8.71135139465332	8.8887186050415	9.15968704223633	9.73223304748535	9.45264530181885	9.00251197814941	8.61234951019287	9.10363292694092	8.78422451019287	8.73324584960938	9.24154663085938	9.11273860931396	8.71984481811523	9.20644855499268	9.2238073348999	9.02485466003418	9.17475700378418	8.5580358505249	9.04477500915527	8.89426040649414	9.2178258895874	8.88511753082275	9.23530101776123	9.61663341522217	9.97844505310059	9.15506267547607	8.63030624389648	8.28724193572998	8.79827785491943	9.24566078186035	7.80924320220947	7.28622913360596	8.84079551696777	9.60658550262451	8.9178466796875	9.25503158569336	9.79907894134521	8.9421272277832	7.81054830551147	8.6362771987915	8.90982341766357	8.67996406555176	9.37401485443115	9.51593971252441	9.54614734649658	9.40558528900146
7.18222141265869	7.19674491882324	6.73999643325806	7.22120046615601	7.79064559936523	7.3939790725708	7.52544975280762	7.24785757064819	7.57036066055298	7.46665143966675	7.85026597976685	7.38239622116089	7.45175886154175	7.36464548110962	7.50798845291138	6.86414337158203	7.58427143096924	7.65824174880981	7.82200765609741	7.30115270614624	7.46433925628662	7.25250148773193	7.46573925018311	7.86056613922119	7.86037874221802	7.23711967468262	7.76654958724976	7.49239873886108	7.59427833557129	7.583909034729	6.81002998352051	7.34692144393921	7.27571678161621	6.91079568862915	7.15586757659912	7.3049430847168	7.15547752380371	7.33838272094727	7.19630432128906	6.78556680679321	7.44302415847778	7.85371875762939	7.38736009597778	7.61617040634155	7.31243324279785	8.19996929168701	7.28256750106812	7.33052587509155	7.54558324813843	7.44119215011597
8.89831352233887	8.3052225112915	8.56518650054932	8.74378395080566	7.68740797042847	8.70657253265381	8.39144706726074	9.1993989944458	8.71753692626953	8.71997737884521	8.45548439025879	9.01178169250488	8.89663124084473	8.34356594085693	8.5824613571167	7.56707525253296	7.22983074188232	8.56523418426514	8.18224334716797	8.62925624847412	8.62590885162354	7.35515308380127	8.32594680786133	8.13969039916992	8.05888175964355	8.51893520355225	8.34210681915283	8.43638515472412	9.03526973724365	8.41554069519043	8.11223602294922	8.28704357147217	8.27283954620361	8.61610794067383	8.00242519378662	7.68189287185669	8.37921524047852	8.73129844665527	8.36748600006104	8.48766136169434	8.8205099105835	8.47051334381104	7.52204275131226	8.42120933532715	8.54578971862793	8.80964756011963	9.00864315032959	9.00603771209717	8.98400020599365	8.9066743850708
7.56538343429565	7.2630877494812	7.08142948150635	7.34810352325439	7.40417003631592	7.55572748184204	7.20089292526245	7.97695970535278	8.12512302398682	7.02674436569214	7.53912258148193	7.51854562759399	7.36380290985107	7.73887062072754	7.43800735473633	7.48026847839355	7.88043546676636	8.06329536437988	8.31561374664307	8.30631732940674	7.68685579299927	7.84096527099609	8.48956489562988	8.49169826507568	8.18124294281006	8.04754734039307	7.68824338912964	8.45571231842041	8.17341899871826	8.28611946105957	7.60248708724976	7.58914518356323	7.58724117279053	7.13128471374512	7.07053709030151	7.25256967544556	8.57346343994141	8.38714027404785	8.34425449371338	7.30369234085083	8.10308456420898	7.3866114616394	6.990647315979	7.56330156326294	7.1548752784729	7.81106805801392	7.3907299041748	7.27538347244263	7.09548234939575	7.8716139793396
8.64741230010986	8.14894199371338	7.92389154434204	7.99210262298584	8.10930824279785	8.20259761810303	8.35281944274902	9.23431491851807	8.45478343963623	8.05273246765137	7.71104145050049	8.16533374786377	7.9552640914917	8.20563697814941	8.3237886428833	7.97431373596191	7.62529420852661	8.52901935577393	8.37394142150879	8.08919811248779	8.39534378051758	7.93873500823975	8.37454700469971	8.36332988739014	8.46812534332275	7.9699559211731	8.41301441192627	8.83073616027832	9.22744941711426	8.74827289581299	8.01000308990479	7.54295825958252	7.4993109703064	8.47389507293701	8.00685119628906	7.40110206604004	8.29989910125732	9.10095596313477	8.53981590270996	8.70296478271484	9.04281139373779	8.35472297668457	7.6217942237854	8.06430816650391	8.46590328216553	7.70561695098877	8.8596305847168	8.89631652832031	8.6947546005249	8.97231864929199
7.85142517089844	7.1667799949646	7.1797981262207	6.93885135650635	7.54404306411743	7.41339063644409	7.0691967010498	8.72303676605225	8.13094425201416	7.51539993286133	7.86054039001465	7.96074199676514	7.76098680496216	7.56741094589233	7.32651472091675	8.44544887542725	7.59295034408569	7.29165410995483	7.99257564544678	7.83165216445923	8.28282642364502	7.0924072265625	8.15390586853027	8.28287124633789	8.15149211883545	8.05061149597168	8.08958721160889	8.52443504333496	8.96288013458252	8.19454193115234	8.12648868560791	7.85176229476929	7.22156381607056	8.25700664520264	7.65017747879028	7.09912014007568	7.4553599357605	8.31120300292969	6.84748554229736	7.09053945541382	7.10396337509155	7.40823411941528	7.60209798812866	7.3271336555481	7.67758369445801	7.79404211044312	7.12966537475586	8.0664005279541	8.41660690307617	8.20870971679688
8.55600070953369	7.77127408981323	7.12008380889893	7.13335990905762	7.76731061935425	7.64434719085693	8.31470966339111	8.53007125854492	8.15378475189209	8.3200216293335	7.46818017959595	7.75342559814453	8.38512325286865	7.12642765045166	8.33927249908447	7.77537775039673	7.89423179626465	8.13880729675293	7.49413442611694	7.82689332962036	7.0209584236145	7.12997961044312	7.13265371322632	7.34345579147339	7.39696836471558	7.60219144821167	8.24917411804199	8.06989002227783	8.65550327301025	7.01147270202637	7.36517238616943	7.61375522613525	7.85427570343018	6.65653657913208	7.19945859909058	7.59629583358765	6.91967153549194	8.17981052398682	7.30396223068237	7.55576801300049	8.3034553527832	7.20001077651978	7.80286502838135	7.82159042358398	7.71171617507935	8.04368591308594	8.3618221282959	7.98505783081055	8.523850440979	8.37088298797607
7.58288717269897	8.1418571472168	7.21287536621094	8.42651081085205	7.46100187301636	7.45169544219971	8.31774997711182	8.40905380249023	7.32865047454834	7.96226978302002	8.01763725280762	9.11630916595459	7.15846681594849	7.40734004974365	7.92153024673462	8.16711044311523	7.61469268798828	6.79480075836182	7.14828443527222	8.87900447845459	8.4001579284668	9.27813625335693	8.75995445251465	8.96164894104004	8.03710746765137	6.76390981674194	7.98744201660156	8.67863655090332	8.38084411621094	7.99859476089478	8.52914810180664	7.35144901275635	7.6628212928772	7.47253704071045	7.64046144485474	8.5677433013916	7.4191255569458	8.35040283203125	8.14338970184326	8.0521936416626	7.61087131500244	8.25618839263916	8.05831241607666	8.53595161437988	7.54462623596191	8.45165348052979	7.82856321334839	7.34610319137573	8.34228420257568	7.11107778549194
7.07498598098755	7.4086480140686	8.10085296630859	7.89556074142456	8.16771125793457	7.3208589553833	8.01393222808838	8.09008121490479	8.59903144836426	7.7035870552063	6.98717403411865	8.11106109619141	7.00810289382935	8.00156021118164	8.17794036865234	7.98740243911743	8.2099437713623	8.30651092529297	8.4606876373291	8.4527063369751	7.80498313903809	8.00440692901611	8.56231689453125	8.41883182525635	8.64167213439941	7.22295951843262	8.15812110900879	8.57555770874023	8.02255249023438	8.35949420928955	8.05445957183838	7.1451563835144	8.04166889190674	7.55199480056763	8.02542877197266	8.15277767181396	8.36971664428711	8.46289157867432	8.33031272888184	7.62851524353027	7.74872589111328	8.23148822784424	7.88689947128296	7.54155588150024	8.0316104888916	7.75171804428101	7.05584955215454	7.04513835906982	7.59711456298828	7.64732217788696
7.29849338531494	7.06076240539551	7.28794479370117	7.0458927154541	7.5765528678894	7.99551010131836	7.48144340515137	7.56215667724609	7.37051010131836	7.41036367416382	7.55670499801636	7.81387233734131	7.18041849136353	7.47220897674561	7.42416715621948	7.47100687026978	7.75360870361328	7.54333543777466	6.81566667556763	7.48970556259155	7.04063558578491	7.43357086181641	7.12643671035767	7.04122400283813	7.42803001403809	7.07889318466187	7.45897102355957	7.49321413040161	7.59281539916992	7.56525468826294	7.78901433944702	7.69978189468384	7.38014936447144	8.04431915283203	7.1272234916687	6.78679513931274	7.1374888420105	7.6130108833313	6.90261745452881	7.49873828887939	7.69243097305298	7.54853534698486	7.60335683822632	7.00201034545898	7.38009262084961	7.62384366989136	7.35891389846802	7.47459125518799	7.63604640960693	7.29547691345215
9.81930065155029	9.6152868270874	9.97013282775879	9.61093711853027	9.80149269104004	9.44721984863281	9.60913562774658	9.43125152587891	9.31770801544189	9.95248699188232	9.73287582397461	9.82038497924805	9.68678855895996	9.82615947723389	9.70068645477295	9.51918506622314	9.778244972229	9.61511898040771	9.75272464752197	9.71973705291748	9.43827342987061	9.18275737762451	9.68988609313965	9.84351921081543	9.69155025482178	9.65008449554443	9.38712310791016	9.8326301574707	9.1618766784668	9.6671724319458	9.50986099243164	9.88081359863281	9.59285354614258	9.39748859405518	9.35696220397949	9.49476623535156	9.87394237518311	9.8744010925293	9.80782604217529	9.45461654663086	9.40169334411621	7.41011476516724	9.5230827331543	9.50533962249756	9.67556762695313	9.90872669219971	9.55822849273682	9.66077995300293	9.71695423126221	9.51728820800781
8.08767509460449	7.40152263641357	6.96087646484375	7.79057836532593	7.31993722915649	7.93071985244751	7.51974439620972	8.05549335479736	8.20046710968018	7.95417022705078	7.9096040725708	7.88413238525391	7.99472188949585	8.06685924530029	7.26024007797241	7.97436428070068	7.13674688339233	7.00677061080933	8.0019063949585	7.32420253753662	8.18920993804932	6.87768650054932	7.94926786422729	7.60727643966675	8.02877426147461	7.86531734466553	7.19233226776123	8.16749477386475	8.40728855133057	8.09373664855957	7.20394849777222	7.41979742050171	6.76304054260254	8.03306198120117	7.28873062133789	7.71637201309204	7.02839231491089	8.18264293670654	7.96735429763794	7.45681762695313	7.84604644775391	7.97116470336914	7.98111152648926	6.92029571533203	7.1352710723877	7.72677183151245	8.12417793273926	7.20278406143188	7.73326969146729	8.02510070800781
9.01845073699951	8.67451190948486	9.06733131408691	8.7236852645874	8.52908325195313	8.40705108642578	8.6562328338623	8.57833003997803	8.54662895202637	9.09039878845215	8.66658306121826	8.71160507202148	8.77066040039063	8.9498872756958	8.83486557006836	8.48501110076904	8.92956161499023	8.67385005950928	8.76145458221436	8.64829158782959	8.60363101959229	7.29180908203125	8.71306991577148	8.971266746521	8.72245311737061	8.66550636291504	8.42138957977295	8.87165451049805	7.95109462738037	8.72518444061279	8.80535793304443	8.81159496307373	8.68875789642334	8.49201965332031	8.53863620758057	8.67783451080322	9.04359817504883	8.94873523712158	8.85383224487305	8.40421772003174	8.51184368133545	7.37681293487549	8.46996879577637	8.70808124542236	8.61464405059814	8.93483638763428	8.58846187591553	8.57320785522461	8.75462341308594	8.65285491943359
8.31641101837158	8.21037197113037	8.36027145385742	7.96849250793457	7.79674768447876	8.3052225112915	8.59534168243408	8.77312755584717	8.33041381835938	8.15902519226074	7.71259164810181	8.33823776245117	8.24390602111816	8.32489967346191	8.2220401763916	8.28223705291748	7.45535326004028	8.36619853973389	8.06445789337158	8.59391689300537	8.54225254058838	8.29894065856934	8.42623424530029	8.4862174987793	8.32128810882568	8.2954568862915	8.60923099517822	8.79278373718262	8.7114782333374	8.46083736419678	8.35073280334473	7.23269414901733	8.22940063476563	8.40808773040771	8.42293453216553	8.20392990112305	8.44695663452148	8.56019401550293	8.10998344421387	8.37423515319824	8.52945613861084	8.26906871795654	7.6045823097229	8.1336669921875	8.34974384307861	7.80831909179688	8.29340648651123	8.05350112915039	8.5296745300293	8.3408203125
7.78056192398071	6.72994184494019	6.71417903900146	7.58119964599609	7.79270839691162	6.96419811248779	7.23129415512085	8.19175815582275	7.90867280960083	7.65743827819824	6.82621240615845	7.56730127334595	7.3951678276062	7.15542411804199	7.55476379394531	6.84691524505615	7.66651010513306	7.75424909591675	7.44472455978394	7.61128711700439	7.5992169380188	7.52141094207764	7.39175748825073	7.08120393753052	7.64451122283936	7.0329155921936	7.35079622268677	7.92121315002441	8.26299667358398	7.85775470733643	7.54443979263306	7.67099666595459	7.49357414245605	7.71427965164185	7.07519054412842	7.74463701248169	7.80529022216797	7.82214832305908	7.81486654281616	7.84836769104004	8.08856105804443	7.55954360961914	7.73816871643066	7.31985282897949	7.66465139389038	7.82886409759521	7.2667407989502	7.71259069442749	7.92080640792847	7.21487665176392
7.6738224029541	7.40721273422241	7.34834384918213	7.24602794647217	7.7412576675415	7.52037525177002	7.3979229927063	8.13937568664551	7.35399675369263	7.31351280212402	7.86424732208252	7.52998208999634	7.34759712219238	7.42067527770996	7.67609977722168	7.4778733253479	7.32233476638794	7.90189695358276	7.48756837844849	7.61332559585571	7.24253416061401	7.51629829406738	7.78923034667969	7.50768947601318	7.03065919876099	7.12379550933838	7.13215208053589	7.6042046546936	8.19445896148682	7.47754096984863	6.82284355163574	7.77454090118408	7.52411317825317	6.87954616546631	7.14836025238037	7.49674654006958	6.91311025619507	7.613196849823	7.46967458724976	7.74618148803711	7.84161615371704	7.71404457092285	7.18147420883179	7.48794507980347	8.03873157501221	8.12043762207031	7.40802717208862	7.18900775909424	7.5865535736084	7.46034145355225
9.28891944885254	8.42247486114502	8.75484466552734	8.87811946868896	8.29424571990967	8.4808406829834	8.94207763671875	9.90697002410889	9.41365146636963	8.89637184143066	8.45380783081055	8.7615966796875	9.04008769989014	8.47453689575195	8.7320556640625	8.75209426879883	8.79924392700195	9.22701168060303	9.36849117279053	9.27172565460205	9.09310626983643	8.58040046691895	9.01828384399414	9.05373096466064	9.13906002044678	8.55736255645752	9.02023696899414	9.38920116424561	10.1313619613647	9.32623386383057	8.82802104949951	8.16220569610596	8.60488414764404	8.9969539642334	7.87101221084595	7.91420555114746	8.8839111328125	9.72660541534424	9.10088729858398	9.31850147247314	9.70371246337891	8.88538360595703	8.21117401123047	8.59826469421387	9.12577438354492	8.18559837341309	9.38354587554932	9.2698860168457	9.50063419342041	9.26876544952393
7.94747304916382	7.91054439544678	7.96892166137695	7.2218165397644	7.83364391326904	7.99640130996704	7.29017782211304	7.48554563522339	6.82248687744141	8.56135177612305	8.14401340484619	8.61530780792236	7.14140176773071	7.71401119232178	7.85753107070923	8.20322322845459	8.89625072479248	7.69053602218628	7.41994571685791	7.78168153762817	7.92335271835327	7.91092681884766	7.365403175354	7.01523876190186	7.45750188827515	7.32099390029907	7.09947347640991	7.80137348175049	8.22170066833496	7.14846467971802	8.58230209350586	7.43216896057129	8.26283073425293	7.07294940948486	6.98884582519531	8.16598606109619	7.51290130615234	7.24032878875732	7.75044202804565	7.3513879776001	7.6708927154541	7.40221548080444	7.5549521446228	7.25014019012451	7.20419836044312	7.34313583374023	8.37573719024658	7.00395154953003	8.18098545074463	7.38049554824829
7.28555345535278	7.49019861221313	6.77192497253418	7.36465406417847	7.47318029403687	7.30703973770142	7.06878614425659	8.03500080108643	7.71800136566162	7.54286956787109	7.16010141372681	7.52658176422119	7.25143671035767	7.66206741333008	7.22311782836914	7.10191488265991	7.74007320404053	7.10142230987549	7.62129211425781	7.46453523635864	7.39015293121338	7.6613392829895	7.17816114425659	7.52464199066162	7.33861494064331	7.74363613128662	7.8381028175354	8.21615695953369	7.60348129272461	7.53974866867065	6.99959802627563	7.52973985671997	7.60248613357544	7.38117170333862	7.37395334243774	7.22786808013916	7.90851068496704	7.45290803909302	7.26407432556152	7.98420000076294	7.28619527816772	7.2004599571228	7.58582401275635	6.65893793106079	7.54557800292969	7.80555534362793	7.20425891876221	7.45680904388428	7.48943901062012	8.13817596435547
8.88089370727539	9.07258033752441	9.35573863983154	9.12385177612305	9.37287521362305	9.16354942321777	9.55238819122314	9.04828643798828	9.53342914581299	8.95682621002197	9.31914806365967	9.08668041229248	9.43969535827637	9.31378269195557	9.3360595703125	9.59441471099854	9.05625629425049	9.31983470916748	9.55265617370605	9.27212047576904	9.12762260437012	9.67934608459473	9.60682201385498	9.66316318511963	9.39677429199219	9.41547393798828	9.22110080718994	9.57822608947754	9.47301959991455	9.2396993637085	9.3660306930542	9.65575313568115	9.24731063842773	9.19108772277832	9.45217037200928	9.26825046539307	9.81497287750244	9.48949432373047	9.42957496643066	9.69519233703613	9.36100959777832	9.00830173492432	9.54739284515381	9.11374282836914	9.35958862304688	9.43129920959473	9.31483554840088	9.34216594696045	9.54462623596191	9.3573055267334
9.01485633850098	9.19033145904541	9.18141460418701	8.98374843597412	8.98505401611328	9.63684844970703	9.30670356750488	8.87198162078857	8.79999542236328	9.00915336608887	9.02796077728271	9.27966690063477	9.15063381195068	8.931640625	8.9511775970459	8.77177143096924	9.09826278686523	8.89901065826416	9.12920665740967	8.97383880615234	8.93232154846191	9.34879112243652	9.03686809539795	8.9757719039917	9.01565265655518	8.95718097686768	8.76900005340576	9.02131366729736	8.63621711730957	9.02991104125977	9.04680728912354	8.95755004882813	8.99287128448486	9.08192348480225	9.15060329437256	9.35501098632813	9.06922435760498	9.01405811309814	8.94888687133789	9.12755870819092	8.79632472991943	8.46587371826172	9.19490242004395	9.0619421005249	9.28647899627686	9.05484294891357	9.12833499908447	9.4507417678833	8.69210624694824	9.25978469848633
8.6791820526123	8.97683620452881	9.03221607208252	8.74385452270508	8.78719139099121	8.94171524047852	9.08916282653809	8.52130794525146	8.54462623596191	8.7428035736084	8.80246543884277	9.02436256408691	8.83056259155273	8.50977993011475	8.71614551544189	8.5677318572998	8.845290184021	8.70201683044434	8.80630207061768	8.89898300170898	8.68106937408447	9.06133937835693	8.96592140197754	8.77592372894287	8.7798490524292	8.77491855621338	8.43452072143555	8.90496444702148	8.66900062561035	8.91392993927002	8.76085948944092	8.81446743011475	8.71633720397949	8.77197647094727	8.94093418121338	9.13503742218018	8.90730953216553	8.71541023254395	8.61386299133301	8.78070640563965	8.53689956665039	8.2367639541626	8.93138122558594	8.83335113525391	8.9339075088501	8.90180110931396	8.81223773956299	8.76389980316162	8.51053142547607	8.52832508087158
7.76225852966309	8.52253532409668	6.91667413711548	7.76790523529053	8.66934490203857	7.48824071884155	7.43078565597534	7.54574346542358	8.04890727996826	7.56764984130859	8.42641353607178	6.71326112747192	8.68077087402344	7.72556638717651	7.68071603775024	8.95650005340576	8.29382610321045	8.14238929748535	7.70849990844727	8.94811916351318	7.15574264526367	7.19692134857178	7.67238712310791	7.69739770889282	7.59850740432739	8.25132179260254	7.50804567337036	7.40865802764893	8.36705780029297	8.33797836303711	6.97649431228638	7.34366464614868	7.76417016983032	8.37816143035889	7.94439888000488	9.08979892730713	8.73513603210449	8.4803524017334	8.34626293182373	8.24307918548584	8.00029373168945	7.7071533203125	7.54328298568726	7.11651945114136	8.34635257720947	9.1523494720459	8.05465126037598	7.25422096252441	7.70453691482544	7.26904773712158
9.88945865631104	9.91330528259277	9.98953437805176	9.89944839477539	10.0791816711426	9.5779972076416	10.0614528656006	9.44613361358643	9.82717514038086	9.76186752319336	9.91771030426025	9.87368106842041	9.81096458435059	9.96984004974365	9.8385591506958	9.91852855682373	9.84820175170898	9.896559715271	9.38633823394775	9.45574283599854	9.63630771636963	9.29657745361328	9.43643283843994	9.40515804290771	9.5757417678833	9.5130443572998	9.38207149505615	9.6415433883667	9.68853569030762	9.52249622344971	10.0641584396362	9.82344150543213	9.94760990142822	9.85349178314209	9.94735050201416	9.84011840820313	9.65506172180176	9.73167705535889	9.44338798522949	9.54275035858154	9.82986927032471	9.30042171478271	9.82573127746582	9.80422782897949	9.61711597442627	9.88218307495117	9.60826969146729	9.51179027557373	9.51158905029297	9.39974308013916
10.2715864181519	9.82095623016357	9.98964595794678	9.95384216308594	9.67502593994141	9.83676719665527	10.0695199966431	10.3388948440552	9.71781158447266	9.93930912017822	9.75418758392334	10.0723237991333	10.0388584136963	9.63339805603027	9.98183631896973	9.98728179931641	9.68375778198242	9.78905868530273	9.59129810333252	9.67470455169678	10.105884552002	9.25374984741211	9.58642959594727	9.52536869049072	9.50183963775635	9.63093566894531	9.69519233703613	9.61906242370605	10.2366628646851	9.72448921203613	9.60140800476074	9.14019393920898	9.63116931915283	10.0374269485474	9.43017196655273	9.08621788024902	9.48874855041504	10.0962839126587	9.62554931640625	9.89878559112549	10.1826429367065	9.7084379196167	9.64676666259766	9.73339748382568	9.65513801574707	9.85411739349365	10.2009868621826	10.3189392089844	10.0336647033691	10.2640857696533
7.60972738265991	7.306800365448	7.0348162651062	7.39026308059692	8.17671871185303	8.24521636962891	7.15209054946899	8.84885406494141	8.4652042388916	8.27701282501221	8.37337207794189	8.54004192352295	6.89126920700073	7.5753436088562	8.24910068511963	7.1238751411438	7.07966136932373	7.71142816543579	7.30777359008789	8.37990379333496	7.05144262313843	8.12401485443115	8.22427368164063	8.34129619598389	7.56224632263184	7.53375244140625	8.41660690307617	8.78438949584961	8.67883682250977	7.66094875335693	8.08138370513916	7.53892230987549	7.4205527305603	8.33162975311279	7.84782218933105	8.10903835296631	8.12752628326416	8.50403594970703	8.22978401184082	8.31035327911377	7.54336547851563	7.30113744735718	7.55341577529907	8.25059032440186	6.97716999053955	7.93147277832031	7.47393560409546	7.3904914855957	8.52477264404297	7.71877145767212
8.88233089447021	8.75968265533447	8.60001373291016	8.53941535949707	8.72747611999512	8.52716541290283	8.37770652770996	8.45857715606689	8.61559200286865	8.402174949646	8.32207489013672	8.78036785125732	8.50327301025391	8.52325248718262	8.44427871704102	8.56525707244873	8.52835083007813	8.41849994659424	8.49345779418945	7.99201917648315	8.71065902709961	8.59169864654541	8.46864223480225	8.49533653259277	8.59540843963623	8.53918933868408	8.46345996856689	8.68612670898438	8.49182415008545	8.23934936523438	8.49294185638428	8.57545375823975	8.653733253479	8.46344470977783	8.61549758911133	8.81898403167725	8.41664028167725	8.44963264465332	8.50053787231445	8.7308874130249	8.55019187927246	7.50751495361328	9.05778026580811	8.40353202819824	8.63196086883545	8.37745189666748	8.41937732696533	8.51253795623779	8.2778844833374	8.2225341796875
7.99008131027222	8.28300666809082	6.92870759963989	8.2985258102417	7.82847547531128	7.50580453872681	6.60750102996826	7.60881471633911	7.62885856628418	8.04964447021484	8.49886131286621	8.382737159729	8.43394565582275	8.23256397247314	8.31889724731445	8.23694038391113	8.280442237854	7.69585514068604	6.92274141311646	7.87059354782104	8.08203125	8.05797004699707	7.38483667373657	8.05426788330078	7.56788778305054	7.74791669845581	7.53363180160522	7.27926588058472	7.54322719573975	7.90360021591187	8.18777465820313	8.46619987487793	8.13020515441895	8.2269344329834	8.2896556854248	8.18264293670654	7.44115447998047	7.62658643722534	7.3491530418396	6.81241989135742	7.61095905303955	7.5025691986084	8.60574626922607	8.52737236022949	8.62818431854248	8.58191585540771	8.04453945159912	8.17782497406006	7.27728033065796	7.52268743515015
8.24988269805908	7.2430248260498	7.03384351730347	7.82250165939331	7.15790462493896	7.59666872024536	8.3718433380127	8.56882381439209	8.24802207946777	8.14668560028076	7.84816455841064	8.61116027832031	7.84978771209717	7.49873304367065	7.7388916015625	7.77557420730591	7.75408172607422	7.98671817779541	8.00026035308838	7.6124153137207	8.02526473999023	7.03501653671265	8.01025772094727	7.31772518157959	7.87883186340332	7.38957929611206	7.91444873809814	8.14823246002197	9.22300243377686	8.18534374237061	7.8932843208313	7.49462795257568	7.87683534622192	8.51807975769043	7.91095018386841	7.83144092559814	7.47959232330322	8.31412029266357	6.83224868774414	7.99980449676514	7.67691278457642	7.30119752883911	7.42664003372192	6.99275398254395	8.21958446502686	7.54639959335327	8.013258934021	8.20259761810303	7.84980010986328	7.96685028076172
8.85016250610352	8.00169086456299	8.3741979598999	8.35216331481934	7.89415121078491	8.51347064971924	8.72537231445313	9.40043449401855	8.96602916717529	8.45348644256592	7.39182043075562	8.57020473480225	8.90053653717041	7.88931274414063	8.49479484558105	8.42512607574463	6.99290370941162	8.91583728790283	8.9745626449585	8.05952548980713	8.56835460662842	8.48626041412354	9.01046943664551	8.79771041870117	8.88467121124268	8.62478733062744	8.96845054626465	9.2061243057251	9.62309455871582	9.2191915512085	8.01443672180176	8.40852832794189	8.38852787017822	8.66074180603027	8.19159030914307	7.29882335662842	8.79610252380371	9.39546585083008	9.00315856933594	9.0702600479126	9.46683788299561	9.12778472900391	8.3266019821167	8.2271146774292	8.61294269561768	8.54251384735107	8.86054134368896	8.82701969146729	8.94974136352539	8.92038440704346
7.08330678939819	6.7359790802002	6.97127962112427	8.00354385375977	7.84648084640503	7.5675220489502	7.49661207199097	6.91558218002319	7.1334981918335	6.87631845474243	7.55417680740356	7.15313386917114	7.19014739990234	7.19467115402222	7.44411706924438	7.22885179519653	7.65492105484009	7.59922504425049	7.37345409393311	8.02514839172363	7.31509828567505	7.40085029602051	7.62676382064819	7.28456497192383	7.16031360626221	7.48221492767334	7.6499605178833	7.37014484405518	7.68692111968994	6.91815519332886	7.88382768630981	7.49306201934814	7.11939239501953	7.58233785629272	7.46252822875977	7.25672101974487	7.71424341201782	6.69007778167725	7.62948226928711	7.61508989334106	7.33330774307251	7.61747264862061	7.28184413909912	6.85379266738892	7.35241508483887	7.82126951217651	7.27908754348755	7.19637584686279	6.93211269378662	7.59683895111084
9.06164073944092	9.1434211730957	9.30743217468262	9.17655467987061	9.16616344451904	7.87584209442139	9.1347188949585	9.26391983032227	9.31209278106689	9.66010665893555	9.59526443481445	9.99242115020752	8.63244724273682	9.19038772583008	8.05770397186279	9.24583339691162	9.32729721069336	9.01384830474854	9.02362251281738	9.73021697998047	8.5882043838501	8.75601196289063	9.07136631011963	8.0390567779541	8.74300003051758	8.66437911987305	8.3095235824585	8.24229335784912	8.53624248504639	8.78315258026123	8.83891201019287	8.99870777130127	9.20000171661377	8.20235252380371	8.89850044250488	9.37527942657471	8.94083976745605	9.11156463623047	9.13392162322998	7.43308973312378	8.98165130615234	8.7706823348999	8.51385688781738	8.95022392272949	9.30653190612793	9.11879348754883	8.7587833404541	8.51726150512695	7.46027994155884	8.00770473480225
8.16970348358154	6.92585134506226	8.03638935089111	7.58969640731812	7.99180746078491	7.63844585418701	7.87312698364258	8.19829940795898	7.2340841293335	7.29372501373291	7.67297077178955	7.29499292373657	7.57034969329834	7.25038528442383	7.38640975952148	7.13994455337524	7.55517625808716	6.99467468261719	7.26816272735596	7.30568408966064	8.00774765014648	7.64291048049927	7.687087059021	7.73019313812256	7.58066034317017	7.27223014831543	7.69156169891357	7.39755773544312	8.20712280273438	7.40123462677002	7.29410648345947	7.25673580169678	7.21597909927368	8.13833427429199	7.27942609786987	7.64248466491699	8.12130069732666	8.06472015380859	7.12961483001709	7.30533504486084	8.00727844238281	7.16071939468384	7.92581415176392	7.26426076889038	7.68901252746582	8.05033016204834	8.09697914123535	8.11945343017578	8.20927333831787	8.22780990600586
6.9150857925415	6.85341691970825	7.87099456787109	7.35794973373413	7.81346607208252	7.46505784988403	7.31742191314697	8.18875980377197	8.43700504302979	8.0670337677002	7.53779315948486	8.24755573272705	7.70820283889771	7.53817367553711	8.10913944244385	8.41520690917969	8.11025333404541	8.73846340179443	8.88058471679688	8.37655830383301	7.38824033737183	9.19623184204102	8.47167301177979	8.95298099517822	8.57588005065918	8.47240543365479	8.21053218841553	8.89749526977539	8.04410839080811	8.15296077728271	8.25784683227539	7.00001430511475	8.17759418487549	8.30847930908203	8.41281318664551	8.20142459869385	8.90869426727295	8.89491939544678	8.79043292999268	8.78604793548584	7.64907312393188	7.58268642425537	8.46341514587402	8.18292808532715	8.52896785736084	8.59203243255615	8.51879024505615	8.36919689178467	8.72747611999512	8.54444026947021
8.09314155578613	8.28205490112305	8.20466232299805	7.68886470794678	8.44513702392578	8.06468296051025	8.45636558532715	8.73928737640381	8.62996959686279	8.09604072570801	8.56247138977051	8.61672782897949	8.32578277587891	8.31350898742676	8.25539302825928	8.01969814300537	8.33967018127441	8.38361835479736	8.41303157806396	8.5183162689209	7.87927961349487	7.9252758026123	8.51105403900146	8.26820373535156	8.44521522521973	8.07957935333252	8.27079486846924	8.76561641693115	8.60948753356934	8.7922306060791	8.25073719024658	7.78123807907104	8.16265392303467	8.00962066650391	8.17160987854004	8.46790409088135	8.39012241363525	8.52972507476807	8.41301441192627	8.64596271514893	8.56201934814453	8.11905765533447	7.83104372024536	8.41537380218506	8.46052169799805	8.13363456726074	8.02632904052734	8.01761722564697	8.11330795288086	7.90297031402588
8.99413681030273	8.61927032470703	8.95879745483398	8.65645313262939	8.75753307342529	8.62332153320313	8.8509464263916	8.90020370483398	8.67722320556641	8.97508239746094	8.73993587493896	8.88297939300537	8.78833770751953	8.92084312438965	8.77536296844482	8.61936473846436	8.91271114349365	8.86247158050537	9.08760356903076	8.94426536560059	8.82156562805176	8.46092796325684	8.94257831573486	9.05648517608643	8.86203575134277	8.77122688293457	8.68847274780273	9.2342643737793	8.97316455841064	9.00440692901611	8.72503757476807	8.70044422149658	8.70532512664795	8.60907077789307	8.61834144592285	8.89024257659912	9.12421035766602	9.01435279846191	8.75372886657715	8.71805286407471	8.82966423034668	8.0444221496582	8.3960075378418	8.48469829559326	8.811448097229	8.94412708282471	8.84577369689941	8.67625427246094	9.04135322570801	8.74339199066162
10.3369998931885	10.047158241272	9.99366569519043	10.1650066375732	10.3146467208862	10.5183429718018	9.81280612945557	9.47423076629639	9.17698764801025	9.99428653717041	10.2812156677246	10.2987661361694	10.6086540222168	10.4382419586182	10.3679332733154	10.4180526733398	10.1925678253174	10.0583505630493	9.5339241027832	9.8330774307251	10.4077987670898	10.3208522796631	9.8646240234375	9.82770538330078	9.88399028778076	10.401538848877	10.35915184021	9.4871244430542	9.41790294647217	9.79022884368896	10.3089056015015	10.6920709609985	10.3606119155884	10.352105140686	10.4168071746826	10.1895179748535	9.42355728149414	9.17909240722656	9.18901252746582	9.99872970581055	9.49183750152588	10.4107265472412	10.7000541687012	10.2539672851563	10.2102918624878	10.2728624343872	10.2922115325928	10.2834367752075	10.1039066314697	10.1989593505859
7.18050813674927	7.6832537651062	7.14931726455688	7.37808895111084	7.53819799423218	7.11640310287476	7.48971462249756	8.47810459136963	8.51450824737549	7.198646068573	7.89234924316406	7.64899873733521	7.05734062194824	7.91410255432129	7.24644613265991	7.76759719848633	7.30443048477173	7.10822010040283	8.18864727020264	7.87639379501343	7.44686555862427	7.54051208496094	8.10284519195557	6.9825382232666	7.91090726852417	7.659836769104	7.04053544998169	7.04284763336182	8.75728988647461	7.44281339645386	7.49354982376099	7.15313577651978	7.72540235519409	6.83743667602539	7.27487134933472	7.29465246200562	7.25796985626221	8.16879177093506	7.27168416976929	7.38265657424927	8.24968719482422	8.13120174407959	7.48015880584717	7.25279712677002	8.33098125457764	7.59626245498657	7.91918849945068	7.8667049407959	8.06554222106934	7.50498008728027
7.04827690124512	7.68914890289307	6.83363819122314	7.53241014480591	7.65476417541504	7.16478681564331	7.75760555267334	7.35847043991089	8.35568428039551	7.106201171875	7.04328203201294	6.91996812820435	7.49712133407593	7.85339260101318	7.00386142730713	7.20055341720581	7.93400192260742	7.25509738922119	7.57847118377686	7.57830953598022	7.18859720230103	7.33793640136719	7.43370628356934	7.60570955276489	7.16252183914185	7.7454833984375	7.95757627487183	7.40189790725708	7.67705917358398	7.46770620346069	6.98317527770996	7.43943357467651	7.21878290176392	7.21585416793823	6.83727121353149	6.85884475708008	7.36509227752686	7.46789503097534	7.18648433685303	7.16949462890625	7.91655588150024	7.83088541030884	7.64704847335815	7.43913841247559	7.43656539916992	7.89859962463379	7.40071105957031	7.58715343475342	7.67527151107788	7.83361864089966
8.26869487762451	8.18864727020264	7.97351598739624	8.39429378509521	8.06475734710693	7.36547565460205	8.33217620849609	7.97764587402344	8.06546783447266	8.18474864959717	8.1347827911377	8.42884731292725	8.06486988067627	8.28112411499023	8.23006534576416	8.19114303588867	7.84164094924927	8.41660690307617	8.6078405380249	8.36541271209717	8.29225635528564	8.14063358306885	8.51898765563965	8.3768138885498	8.43023681640625	8.07736778259277	8.79048252105713	8.64464569091797	8.3338098526001	8.19465351104736	8.2879581451416	7.70481443405151	8.41879844665527	8.48457050323486	8.5659065246582	8.49637603759766	8.60409641265869	7.99875593185425	8.39306640625	7.27684020996094	7.5217399597168	8.04674243927002	8.37608432769775	7.98920965194702	7.92635250091553	7.90431213378906	8.19601058959961	8.0334644317627	7.95988988876343	8.02694129943848
8.18052768707275	7.91930294036865	8.37659549713135	7.38002967834473	8.0765266418457	7.71397733688354	7.43202829360962	8.16145801544189	8.0294246673584	8.22073554992676	7.99650716781616	8.09247493743896	7.13603973388672	8.1469030380249	7.27950096130371	7.94462060928345	7.45078992843628	8.14881896972656	8.40250205993652	7.85850667953491	7.4780797958374	7.41457796096802	8.45496654510498	8.3722677230835	8.41624069213867	8.22737216949463	8.04004859924316	8.79538631439209	7.90423393249512	8.25517559051514	7.42801189422607	8.39731407165527	8.02567481994629	7.05454397201538	7.71775388717651	8.0397310256958	8.48749160766602	8.50192165374756	8.33873558044434	8.08781719207764	7.8381085395813	8.09298610687256	7.57076025009155	7.35429716110229	7.43964672088623	8.36129379272461	8.3939962387085	8.28318786621094	8.55361652374268	8.1540584564209
7.59984445571899	7.00652647018433	7.09480953216553	7.65815448760986	7.92277097702026	7.95333385467529	6.85058212280273	8.64484214782715	7.87691020965576	7.03527164459229	7.03459548950195	7.47643995285034	6.98945093154907	7.84956216812134	7.69949960708618	7.27126979827881	7.37099742889404	8.02632904052734	7.89030933380127	7.64043092727661	7.28517770767212	6.77047872543335	7.76026391983032	7.98826026916504	7.83865404129028	7.5990948677063	6.87959861755371	8.20126056671143	8.69983768463135	8.24548816680908	7.34301424026489	7.06233692169189	7.48810577392578	7.28854894638062	7.21079158782959	7.22623872756958	8.02555179595947	8.46447467803955	8.41690635681152	8.17525100708008	8.44706535339355	7.4930534362793	8.22573089599609	7.73088645935059	7.64496755599976	8.20491886138916	8.11756992340088	7.0058741569519	8.23552799224854	8.05800819396973
8.01886653900146	7.71460628509521	7.44676637649536	7.5968279838562	8.14286136627197	7.11881160736084	7.99939584732056	8.91564750671387	8.46360969543457	7.76343536376953	6.95165109634399	7.77736139297485	7.52717876434326	7.55248546600342	7.89602422714233	7.77925682067871	7.52963829040527	8.23814678192139	8.13943862915039	8.01418399810791	7.85048675537109	7.71596622467041	7.14134836196899	8.07656764984131	7.04675817489624	7.73794221878052	8.02312850952148	8.65869808197021	9.16091823577881	8.12310028076172	7.2627329826355	7.58032274246216	6.83066034317017	8.33043384552002	7.61483812332153	7.54843616485596	8.04044437408447	8.70996475219727	8.26465225219727	8.01203536987305	8.62172698974609	8.02440357208252	7.34033107757568	7.17300987243652	7.86286449432373	8.25542259216309	7.94790410995483	7.91433238983154	8.18771839141846	7.94176959991455
7.33482074737549	7.26204538345337	7.65251874923706	7.33592367172241	7.92433595657349	7.13282203674316	7.52779102325439	8.04277229309082	8.38471221923828	7.2339882850647	8.25413703918457	8.00393390655518	7.47211647033691	7.4872875213623	7.49257802963257	7.9558744430542	7.38627576828003	7.85206317901611	8.03015422821045	8.00644779205322	7.71969318389893	7.8554162979126	8.1923999786377	7.54389142990112	7.02951240539551	8.13277149200439	8.5134973526001	8.44340419769287	7.74358797073364	8.19576168060303	7.90487241744995	7.43912839889526	7.98383188247681	7.06272506713867	6.90558433532715	8.06209278106689	6.89785146713257	8.30228805541992	8.13694286346436	7.98376035690308	7.49046802520752	7.61504364013672	7.62835216522217	7.43731164932251	8.17672729492188	7.56427574157715	7.52238750457764	7.93528032302856	7.4298529624939	7.80552959442139
7.78251552581787	7.44009017944336	7.32211112976074	7.41906309127808	7.63416290283203	7.89385986328125	7.36587238311768	8.11357593536377	8.15372371673584	7.13625288009644	7.45755052566528	7.52932786941528	7.8435173034668	7.35449123382568	7.41733598709106	7.37469339370728	7.59826517105103	7.61894702911377	7.65819263458252	7.40353584289551	6.85100936889648	7.96222448348999	7.67451190948486	7.84970235824585	7.69558668136597	7.54373931884766	7.66020107269287	7.58149433135986	8.19504165649414	7.87928533554077	7.5173544883728	7.52767944335938	7.76350879669189	7.11867332458496	7.0325288772583	6.86413764953613	7.46935081481934	8.27381134033203	7.44783210754395	7.29998731613159	8.24074840545654	7.37556552886963	8.35163974761963	6.99370813369751	7.51303100585938	8.08680725097656	7.59173202514648	7.08956861495972	7.48089742660522	7.71760892868042
7.79202032089233	7.18122053146362	7.23247909545898	7.20559120178223	6.8613862991333	7.69607496261597	8.02844047546387	8.19406986236572	8.28073787689209	7.84291505813599	7.46011877059937	7.79362869262695	7.98378372192383	6.8393383026123	6.96842098236084	6.91888427734375	7.81346750259399	7.71853494644165	7.98419427871704	7.54740619659424	7.18559885025024	7.15698289871216	7.75042486190796	7.67562246322632	7.40746355056763	7.32927083969116	7.27048969268799	8.06103801727295	8.29305267333984	7.99340534210205	7.13094615936279	7.30886077880859	7.53090667724609	7.24178028106689	7.09626531600952	7.32371377944946	7.71802806854248	8.16420364379883	7.59579658508301	7.4684944152832	7.38875961303711	7.71373462677002	7.63801431655884	7.68459415435791	7.55463457107544	7.46318292617798	6.94470739364624	7.24815034866333	7.64535331726074	6.84711790084839
7.97117376327515	7.7947735786438	7.83237457275391	7.76858615875244	8.0378246307373	8.00594043731689	7.49425983428955	9.59642124176025	9.67941856384277	8.38624954223633	7.79172563552856	8.27337169647217	7.95808601379395	7.83067846298218	9.3854808807373	8.24293899536133	8.0793981552124	10.0217266082764	10.0756196975708	9.89845657348633	7.66666793823242	9.64914989471436	10.2862539291382	10.0190744400024	10.0784931182861	10.3673191070557	9.56576538085938	10.2854671478271	9.71687126159668	9.92535877227783	6.87407445907593	8.39213371276855	7.65273952484131	8.04367637634277	7.62396240234375	8.5697717666626	10.1276226043701	10.2643451690674	10.054497718811	9.62800025939941	9.69216823577881	8.69181537628174	6.86195135116577	7.85880184173584	9.71530914306641	7.95885467529297	9.30586719512939	8.91671752929688	9.68719863891602	9.20303249359131
9.3170804977417	9.52996921539307	9.24905109405518	9.43375396728516	8.85453033447266	9.71661281585693	8.98023509979248	9.62777519226074	9.27065563201904	9.60275459289551	8.86987686157227	9.01207733154297	9.56228065490723	9.37086486816406	9.87354755401611	9.51607227325439	8.83920097351074	9.67882823944092	9.22793769836426	9.18141460418701	9.82572460174561	10.185230255127	9.69633007049561	9.90793228149414	9.7709846496582	10.2959184646606	10.5111074447632	9.37912368774414	9.81166172027588	9.70617961883545	9.4748420715332	9.7471866607666	9.20736503601074	9.70844650268555	9.5736026763916	9.66679859161377	9.52762985229492	8.94460582733154	9.46655654907227	9.55710983276367	9.15439319610596	10.427583694458	9.52725601196289	9.53379726409912	9.10910606384277	8.36015796661377	9.15887451171875	9.25248908996582	9.76235580444336	9.64448738098145
10.1436700820923	9.61796474456787	9.78572082519531	9.73216819763184	9.51424217224121	9.69384098052979	9.83152389526367	9.97124767303467	9.24159622192383	9.53623008728027	9.50130558013916	9.90223693847656	9.53959083557129	9.421142578125	9.89495849609375	9.82637310028076	9.40396118164063	9.65230464935303	9.1818151473999	9.09293079376221	9.84751129150391	8.49909591674805	9.18232917785645	9.23636054992676	9.15600395202637	9.23552799224854	9.46372890472412	9.29019069671631	9.82036590576172	9.33613967895508	9.32811450958252	8.7931547164917	9.32518672943115	9.83619117736816	9.1450719833374	8.15624618530273	9.05338573455811	9.75655269622803	9.32403564453125	9.65775394439697	9.7270040512085	9.6133451461792	9.36496353149414	9.51207065582275	9.47079277038574	9.52570533752441	9.98122501373291	10.0655794143677	9.84075164794922	10.0622062683105
6.98133850097656	7.26707029342651	7.96751499176025	7.92686986923218	7.17297315597534	7.88246917724609	6.87317276000977	7.47632074356079	7.22420072555542	7.48043298721313	7.977952003479	7.32785844802856	7.28512287139893	8.0338659286499	7.79583835601807	7.05430603027344	7.39878511428833	7.95466232299805	8.02098274230957	7.88742780685425	7.06270503997803	7.80613565444946	7.42812347412109	8.01212024688721	7.846595287323	7.80760955810547	7.87936544418335	8.22929763793945	7.78494358062744	7.48933124542236	7.25579023361206	7.28652906417847	7.57419347763062	7.05023908615112	6.92943286895752	7.50869607925415	8.21687793731689	8.05838775634766	7.9660758972168	7.34403991699219	7.77626800537109	7.72739124298096	7.1022253036499	7.48078012466431	7.47864007949829	8.30720806121826	7.5052285194397	7.31860876083374	7.8655481338501	7.50139617919922
7.44422578811646	7.31597995758057	6.71182203292847	7.56474542617798	8.15673065185547	8.92872333526611	7.8627872467041	7.75136375427246	7.93466520309448	7.78235816955566	7.13535356521606	7.27765798568726	7.12280464172363	7.7120099067688	7.81661081314087	7.44360065460205	7.78109931945801	7.21500778198242	7.68933534622192	7.81296348571777	8.12169075012207	8.3984956741333	8.19906902313232	7.99930477142334	8.1037015914917	8.16640090942383	7.70621013641357	8.47675895690918	7.92167615890503	7.73181438446045	7.9694766998291	8.08253383636475	7.86615228652954	7.75349092483521	7.91579532623291	8.10417938232422	8.30595302581787	8.15112495422363	7.37614631652832	7.72361898422241	7.17762899398804	7.17623376846313	7.93839454650879	8.01083946228027	7.76558446884155	7.62703990936279	7.26983165740967	8.31552982330322	7.48448801040649	8.18746471405029
8.28557968139648	7.11323261260986	7.2194938659668	7.20522308349609	7.81601905822754	7.70564842224121	7.5760669708252	9.3094596862793	8.96670055389404	7.58761596679688	7.51460218429565	7.91185522079468	7.06174898147583	7.80957698822021	7.44436359405518	6.96380662918091	7.52243566513062	8.70380687713623	8.90679836273193	8.09774303436279	8.02820491790771	7.72586250305176	8.660400390625	8.68955707550049	8.57068347930908	8.23398590087891	8.60416126251221	8.99550342559814	9.54878234863281	8.82269763946533	7.52650308609009	8.30712985992432	7.25870656967163	6.8385534286499	7.21092081069946	7.50075769424438	8.3335075378418	9.23854827880859	8.68311023712158	8.75987911224365	9.25010299682617	8.51687908172607	7.64911317825317	7.96187973022461	7.63706398010254	7.70421695709229	8.62687397003174	8.33002758026123	8.84850311279297	8.46575450897217
6.88824415206909	7.55288124084473	7.31553792953491	7.18730640411377	7.5213828086853	7.46504402160645	7.24778652191162	8.18423748016357	8.13548278808594	7.25215339660645	7.60109710693359	6.92299461364746	7.37398767471313	7.91677761077881	7.40886545181274	7.25339508056641	6.99458646774292	7.26147603988647	8.32654094696045	8.00332736968994	7.40569639205933	7.16036367416382	8.17556953430176	8.10890293121338	8.35401248931885	7.96470260620117	7.1703724861145	8.54649353027344	8.60533714294434	8.23019313812256	7.49857330322266	7.18419599533081	7.05582427978516	7.7375168800354	7.41026258468628	7.26124238967896	7.23679065704346	7.69781875610352	7.29062271118164	8.31473064422607	7.29167366027832	7.69770908355713	7.36553144454956	7.4873948097229	7.41999483108521	8.38405895233154	7.37102746963501	6.98875427246094	8.12671566009521	7.74108123779297
7.46942567825317	7.09581327438354	7.27306270599365	7.29309034347534	7.86370706558228	8.08102321624756	7.24755907058716	9.05111408233643	8.36193561553955	7.34296703338623	7.2549295425415	7.3974814414978	8.27682971954346	7.64719009399414	7.38225412368774	7.58415460586548	7.2499623298645	8.17490291595459	8.49040794372559	7.50164222717285	7.25657987594604	7.70390176773071	7.48978900909424	8.01770114898682	8.55154800415039	8.12606620788574	8.39644336700439	8.26611423492432	9.01903343200684	8.2193489074707	7.33527946472168	7.13991498947144	6.83561754226685	7.94593095779419	6.98462104797363	7.33398389816284	8.01271057128906	8.15812110900879	8.01911640167236	8.44213485717773	8.49292755126953	7.27209758758545	7.64639329910278	7.46874904632568	7.33605051040649	7.71239948272705	7.85334348678589	7.19464731216431	7.57525968551636	7.78891801834106
7.7343111038208	7.04326105117798	7.50201368331909	7.41438627243042	8.09199619293213	7.7890157699585	6.67244243621826	7.71608257293701	7.33268451690674	7.61827611923218	7.53314685821533	7.37340354919434	7.13120746612549	7.23273420333862	7.23306608200073	7.52847099304199	7.62987279891968	7.45987558364868	7.23774147033691	7.49924421310425	7.15422677993774	7.39781808853149	7.03997564315796	7.57872200012207	7.13207530975342	7.09118223190308	7.67935132980347	7.52795457839966	7.28243541717529	7.3430380821228	7.01277208328247	8.01201248168945	7.50644636154175	7.36690425872803	7.05536031723022	7.70964479446411	7.28145694732666	8.20671939849854	7.19394111633301	6.93966102600098	7.60420179367065	8.0624361038208	7.81471347808838	7.02778625488281	7.06421041488647	7.74731159210205	7.66785621643066	7.53263902664185	7.02027320861816	8.53009700775146
8.22641944885254	8.38095283508301	8.42921924591064	8.28701782226563	7.17588472366333	8.43574905395508	8.39480209350586	8.39229202270508	8.11307430267334	8.33521747589111	8.38811874389648	8.54256439208984	8.64697170257568	8.30418872833252	8.81914901733398	8.73297214508057	8.4013147354126	8.86057758331299	8.96821689605713	8.7802095413208	8.81608200073242	9.3291540145874	8.78987693786621	9.26768779754639	8.96066093444824	9.03774547576904	8.8560094833374	9.07787609100342	7.95848274230957	8.82264518737793	8.51637649536133	9.06050872802734	8.50867748260498	8.94347476959229	8.74381542205811	8.76191997528076	9.24563598632813	8.91181755065918	8.88708209991455	9.4146556854248	8.8287181854248	8.8287181854248	9.08138370513916	8.72275733947754	8.83169078826904	8.6577730178833	9.006422996521	8.82463359832764	9.01410007476807	9.02407455444336
6.98486661911011	7.16479587554932	7.35315132141113	7.43926286697388	8.15665817260742	7.77185964584351	7.8346529006958	8.73836803436279	7.62471389770508	7.68547439575195	6.62283563613892	7.24666023254395	7.29034614562988	7.24216175079346	6.94709062576294	7.33101415634155	7.6124849319458	7.27679252624512	7.71890592575073	7.98075914382935	7.17513084411621	7.01652956008911	7.6782021522522	7.29885244369507	7.33560991287231	7.34288120269775	7.48928642272949	7.21865463256836	7.86827182769775	8.284836769104	7.11046266555786	7.84100437164307	7.46481847763062	7.44966268539429	7.15022850036621	7.85206127166748	7.58669757843018	8.30220127105713	6.91038703918457	7.17333078384399	8.03278636932373	7.30071783065796	7.94179964065552	7.46341180801392	7.55665731430054	7.86326026916504	8.10731220245361	7.28266000747681	7.32077264785767	7.60050868988037
8.75130176544189	8.88987827301025	9.03398609161377	9.00646591186523	9.33553791046143	9.05865383148193	8.5902624130249	9.11166572570801	9.22084045410156	8.80054569244385	8.99059677124023	9.27719688415527	8.99855136871338	8.85536766052246	9.1911153793335	8.96372604370117	9.23003959655762	9.06039524078369	9.19005107879639	9.5651273727417	9.05781841278076	9.4012279510498	9.42296695709229	9.59806823730469	9.2008228302002	8.98581218719482	9.12678050994873	9.22752666473389	9.52925109863281	9.35013198852539	9.23388385772705	9.54875755310059	8.87594604492188	9.1285285949707	8.94129276275635	9.05724716186523	9.33118438720703	9.17222309112549	9.22685718536377	9.49266242980957	8.77415943145752	9.20303249359131	9.20515060424805	9.1369104385376	8.92337894439697	9.14363956451416	8.83501148223877	8.53192615509033	8.97130393981934	8.977952003479
8.1853723526001	7.31877899169922	8.00753402709961	8.08721351623535	7.9044451713562	8.07114505767822	8.18167209625244	7.80355930328369	7.51523780822754	7.50347232818604	8.04668998718262	8.14696502685547	8.3554515838623	7.56711912155151	8.03294086456299	8.01736736297607	8.15112495422363	7.95688343048096	7.60293245315552	7.69715595245361	8.38068103790283	8.02469062805176	7.20473146438599	7.34498119354248	6.58878660202026	7.99302577972412	8.09142780303955	7.45742654800415	7.48053598403931	7.3292989730835	8.39109420776367	8.01845073699951	8.01241493225098	8.06449508666992	8.29054641723633	7.93912982940674	7.55086469650269	7.41077089309692	7.43142890930176	7.93155145645142	7.75454759597778	7.65976238250732	8.05300140380859	8.00402069091797	7.70772218704224	8.18568420410156	8.21735191345215	7.86828565597534	7.23934841156006	7.98168277740479
8.20019340515137	7.99722909927368	7.94206190109253	8.37208271026611	7.99270820617676	8.16381740570068	8.28820419311523	8.51335048675537	8.84099006652832	8.17087745666504	7.02958679199219	7.22878503799438	8.11270523071289	8.30758190155029	8.35111999511719	8.45428085327148	7.2282543182373	8.37612056732178	8.3566951751709	8.15081787109375	8.17998218536377	8.60311222076416	8.49921989440918	8.52465534210205	8.40888404846191	8.94832992553711	9.26214218139648	8.62006282806396	8.03140830993652	8.48967742919922	8.22084045410156	7.56885862350464	8.04877662658691	8.11826515197754	8.42537117004395	7.94436407089233	8.53452110290527	8.0197811126709	8.44653701782227	8.04692459106445	8.58736324310303	8.38651657104492	8.3378381729126	7.8916654586792	7.82943868637085	8.35631465911865	8.41990661621094	7.85374689102173	8.48998641967773	8.05142307281494
8.05926036834717	7.95130825042725	7.3385534286499	7.45522165298462	8.0449047088623	7.76493644714355	7.33213090896606	7.90733623504639	7.96389961242676	7.23790740966797	7.78407955169678	7.91826105117798	7.9461669921875	7.30515146255493	7.73164319992065	7.89170455932617	7.36262130737305	7.35532760620117	7.02421140670776	7.70621585845947	7.28434896469116	7.43159484863281	7.32440519332886	7.26727199554443	7.38830804824829	7.93172216415405	7.44982814788818	6.99200010299683	8.12868976593018	7.24960136413574	7.48447704315186	7.85951471328735	7.12862253189087	6.89170265197754	7.69103002548218	7.43793487548828	7.46339797973633	7.99414968490601	7.12026453018188	7.59133148193359	7.61669778823853	7.58512401580811	7.18059873580933	7.79653406143188	7.60612916946411	7.66050004959106	7.23894500732422	8.04347991943359	7.42988252639771	7.70539665222168
6.94227695465088	7.26685237884521	6.91057872772217	7.9182276725769	7.3151707649231	7.60279369354248	7.25488042831421	8.13088035583496	8.02489566802979	7.46233463287354	7.3383584022522	7.1320538520813	7.66800785064697	7.61987543106079	7.22643661499023	6.96840572357178	7.20123052597046	7.86691904067993	6.93673229217529	7.71565818786621	7.62185096740723	6.88073062896729	7.26076030731201	7.72344732284546	7.52805280685425	7.27127933502197	7.83973550796509	8.03173160552979	8.22788715362549	7.9183292388916	7.29100847244263	7.3957371711731	7.74814319610596	7.51385641098022	7.11350393295288	7.4293155670166	7.99858617782593	8.48962116241455	7.90979671478271	7.71319389343262	8.49633407592773	6.99098205566406	7.62866926193237	7.82675886154175	8.00996017456055	7.4485969543457	6.77449703216553	7.308922290802	7.60781955718994	7.10569190979004
7.31815481185913	7.36181402206421	7.26944494247437	7.59111404418945	7.93063068389893	7.80070304870605	7.42765092849731	7.68842315673828	7.42002391815186	7.23333168029785	7.5307354927063	7.55932235717773	7.03837919235229	7.31873321533203	7.4741792678833	7.47250366210938	6.9756555557251	6.65449047088623	6.90552759170532	7.41352605819702	7.24079465866089	7.11125469207764	7.21898412704468	7.13798379898071	7.54965353012085	6.71584510803223	7.35837459564209	7.06739568710327	7.70091819763184	7.6072998046875	7.45725774765015	7.7676477432251	7.38862323760986	7.32658195495605	7.19793462753296	7.22533321380615	7.01419448852539	7.80800247192383	7.15162897109985	7.56128406524658	7.56107521057129	7.96306753158569	7.43334627151489	7.10747671127319	7.90333890914917	7.82915830612183	7.06806373596191	7.82242393493652	8.31234645843506	7.7934947013855
7.45360088348389	7.30035448074341	6.84200191497803	7.28591585159302	7.15361642837524	7.38739728927612	7.44521713256836	7.82994604110718	7.45868110656738	7.23557996749878	7.24399280548096	7.6687183380127	7.91462516784668	6.9561653137207	6.92449426651001	6.73929977416992	7.72565603256226	7.70683431625366	6.84767436981201	7.61481046676636	7.07995080947876	6.90092372894287	7.73517560958862	7.40952491760254	7.27481842041016	7.14485359191895	6.97959089279175	7.66845703125	7.69512271881104	7.42324638366699	7.40595006942749	6.98370170593262	7.13934993743896	7.1658091545105	7.40671586990356	7.66133880615234	7.786940574646	7.51278066635132	7.29270315170288	6.95388603210449	7.24392032623291	7.04595899581909	7.62376642227173	7.05241060256958	7.22667026519775	7.51169109344482	6.97052764892578	7.45316553115845	6.96146106719971	7.14787340164185
7.24455165863037	7.10409498214722	7.69390344619751	7.1699275970459	7.55166959762573	7.398766040802	7.12853527069092	7.77803659439087	7.09055233001709	7.43793201446533	7.2639684677124	7.70830249786377	7.62906885147095	7.45813989639282	7.45179557800293	6.61693239212036	7.60873746871948	7.85686159133911	7.93495273590088	7.95656681060791	7.66662836074829	8.26114368438721	7.89486646652222	8.3621244430542	7.92235708236694	8.21138763427734	7.75140237808228	8.14398193359375	7.08745527267456	7.86960697174072	6.87567234039307	7.91275310516357	7.49880027770996	7.7564001083374	7.85279703140259	7.75346851348877	7.31353139877319	7.98008060455322	7.98034429550171	8.24501895904541	7.6815037727356	7.37966394424438	7.70025873184204	7.10469007492065	7.27706623077393	7.74509000778198	8.01523399353027	7.36238050460815	7.37861728668213	7.27172231674194
7.66056203842163	7.23483800888062	7.22448062896729	7.22010135650635	7.54320287704468	7.36783933639526	7.17115926742554	8.46898174285889	8.62280464172363	7.63627243041992	7.26226997375488	6.65298891067505	7.59926748275757	7.3231143951416	7.14878845214844	7.54283761978149	7.61161661148071	7.87875747680664	8.09177207946777	7.95550966262817	7.58649015426636	7.20513391494751	7.76383972167969	7.8729076385498	8.01994705200195	7.38186454772949	7.81995820999146	8.07184505462646	8.34580516815186	8.1324520111084	6.94583511352539	7.31625366210938	6.80852079391479	7.32362842559814	7.08967208862305	7.79800891876221	7.17057514190674	8.18363952636719	7.86141490936279	7.9675817489624	8.1802978515625	7.21469211578369	7.75698614120483	7.62785577774048	7.38134956359863	7.21438884735107	7.66526222229004	7.35634708404541	7.99732971191406	7.55020999908447
7.32726812362671	6.9339165687561	6.91235208511353	7.36168432235718	8.04757022857666	7.94876337051392	7.61253023147583	7.38227701187134	7.66200590133667	7.25745677947998	7.31081962585449	7.43052530288696	7.97709560394287	7.73772811889648	7.38535404205322	6.99642038345337	7.98755168914795	7.59040927886963	7.37306547164917	7.58114099502563	7.42245626449585	7.52143812179565	7.43141651153564	7.55889749526978	7.45545196533203	7.72948694229126	7.17381000518799	7.36555767059326	7.46449565887451	7.53461408615112	7.64750242233276	7.5963921546936	6.84433603286743	7.05730533599854	6.8022894859314	7.09646272659302	7.22056770324707	7.4001259803772	7.25618934631348	7.67860078811646	7.72931051254272	7.59876394271851	7.25160360336304	7.74147176742554	7.31686735153198	8.15614700317383	7.25911521911621	7.69265794754028	7.33421802520752	7.28990077972412
8.83039665222168	9.451171875	9.48125648498535	9.22159671783447	9.28695011138916	9.84910583496094	9.58482837677002	9.7292537689209	10.0988168716431	8.75291633605957	9.10476016998291	8.98414039611816	9.24159622192383	9.37968635559082	10.1186943054199	9.36301040649414	9.30805206298828	10.3064680099487	9.73851871490479	9.69183254241943	9.96314525604248	10.1633405685425	10.1471815109253	10.3195848464966	10.3873538970947	10.5223007202148	10.6998720169067	10.3920812606812	9.79826354980469	10.2685079574585	9.23134231567383	9.97342300415039	9.24836540222168	9.90359497070313	9.79049587249756	9.29101371765137	10.1947088241577	10.1932916641235	10.2331991195679	10.2369909286499	9.99618339538574	9.79234218597412	9.99809837341309	9.30388736724854	9.56868267059326	9.55395603179932	9.53110790252686	9.29132461547852	10.065803527832	9.89030361175537
8.3299674987793	8.30862808227539	7.52187585830688	8.53740310668945	8.56311321258545	8.33747959136963	7.16977548599243	7.42734003067017	7.5606541633606	7.97471904754639	7.9360408782959	7.31107330322266	8.5959587097168	8.40510749816895	8.35579586029053	7.61015462875366	8.28300666809082	7.346923828125	7.80183506011963	7.08624505996704	7.42464923858643	7.9996395111084	7.08726358413696	7.74751281738281	7.79701805114746	8.21489715576172	7.95013618469238	6.87896347045898	7.44886255264282	7.69337606430054	8.24489498138428	8.62651443481445	8.49731636047363	8.48725128173828	7.00349235534668	8.25621223449707	7.08891439437866	7.57554578781128	7.33456993103027	7.64324283599854	7.79372119903564	8.6180477142334	7.63640022277832	7.43598604202271	8.12600135803223	7.84205961227417	7.84600925445557	7.87009954452515	7.32392644882202	7.06276369094849
8.43727493286133	7.79929494857788	8.0927209854126	7.07415056228638	7.73503732681274	7.74348211288452	8.01690769195557	8.90649700164795	8.59469127655029	8.20139694213867	8.12975406646729	8.34403800964355	8.22605800628662	7.97254991531372	8.29876613616943	7.60991287231445	8.41587448120117	8.35977840423584	8.75800323486328	8.55085182189941	8.03698825836182	8.00959396362305	8.62682247161865	8.53957748413086	8.52999496459961	8.24363327026367	8.04524517059326	8.59194374084473	8.78732585906982	8.54911327362061	8.26848411560059	8.38779926300049	7.21364736557007	7.96684551239014	7.43458318710327	8.01799297332764	8.4211597442627	8.87536811828613	8.60499286651611	8.27937030792236	8.71358299255371	7.81740427017212	7.87517166137695	7.60805654525757	8.33308410644531	8.37465667724609	8.29841613769531	8.24132251739502	8.3739595413208	8.52237892150879
8.22952842712402	7.66819000244141	7.71296119689941	8.26651382446289	7.31374216079712	7.68424129486084	7.64836978912354	7.31886768341064	7.90753507614136	7.52877950668335	7.58427476882935	7.27457332611084	8.07415771484375	8.05430698394775	7.15057849884033	7.7754282951355	7.65518665313721	6.9947075843811	6.73298168182373	7.7149715423584	8.3297233581543	7.4548921585083	7.54854965209961	7.11897850036621	6.97652244567871	7.49027681350708	7.27123355865479	7.86868524551392	7.28660297393799	7.35341167449951	8.7571907043457	7.7210898399353	7.77651214599609	8.66290855407715	7.6922812461853	7.3587212562561	7.50719451904297	7.2009711265564	7.15825033187866	7.6679835319519	7.87944364547729	7.30497407913208	7.89203882217407	7.04546117782593	7.45817375183105	7.98416996002197	8.27795314788818	7.1314811706543	8.02464962005615	7.74502992630005
7.43280363082886	7.67179870605469	7.20535707473755	7.91175842285156	8.07346343994141	7.37713050842285	7.79491138458252	8.09293079376221	8.19481945037842	7.45140361785889	7.09195280075073	6.90590667724609	7.58953285217285	8.03320026397705	7.52686262130737	6.80323696136475	7.51892232894897	7.43366289138794	8.08714199066162	8.19304084777832	7.47152423858643	7.64731025695801	7.92700815200806	7.96181011199951	7.73003911972046	7.81511688232422	7.9772572517395	8.07294845581055	8.4484281539917	8.12600135803223	7.04674625396729	7.50988245010376	7.32995843887329	7.09841299057007	7.01530313491821	7.54446744918823	7.88334321975708	8.35385894775391	7.96557807922363	7.82954263687134	8.20989036560059	7.94897985458374	7.57428455352783	7.5653600692749	8.07191848754883	7.71002531051636	8.09373664855957	7.82264566421509	7.4324164390564	6.81773805618286
7.2861590385437	7.30806112289429	7.27233648300171	7.49217939376831	7.04413366317749	7.99115753173828	6.97014713287354	8.61430644989014	8.22245597839355	6.90461587905884	7.52640676498413	7.52922296524048	7.40407752990723	7.33853435516357	7.79998970031738	7.08482027053833	7.66041421890259	8.05449771881104	8.30226612091064	7.58168935775757	7.37602233886719	7.18864297866821	8.02089977264404	8.05602741241455	8.03630924224854	7.63268280029297	7.22573661804199	8.37908744812012	8.75862407684326	8.0963888168335	7.11862754821777	7.50836753845215	7.17428541183472	7.2466516494751	7.18139982223511	7.04695701599121	8.08554077148438	8.66509342193604	8.16675567626953	8.43332195281982	8.40318870544434	7.69088125228882	7.9488673210144	6.95136451721191	7.53511095046997	7.91881418228149	7.50932264328003	7.53027677536011	7.70653963088989	7.77744913101196
9.12316513061523	8.82098293304443	8.82280158996582	8.88537216186523	8.61470699310303	8.9116153717041	9.03917598724365	9.30785942077637	8.88349723815918	8.73808288574219	8.54704856872559	8.68468379974365	8.69109916687012	8.29205703735352	8.98565578460693	8.80162334442139	8.46023654937744	8.89418888092041	8.69122314453125	8.50409030914307	9.17081928253174	8.27547264099121	8.50538063049316	8.54061698913574	8.68634986877441	8.59280967712402	8.76304626464844	8.70365238189697	9.28000926971436	8.87345409393311	8.64279079437256	7.93909978866577	8.5055980682373	9.02263450622559	8.49277400970459	7.40995740890503	8.43264865875244	8.97798824310303	8.55491256713867	8.83392429351807	9.06295776367188	8.870924949646	8.47165870666504	8.70017528533936	8.43961715698242	8.3729305267334	9.251784324646	9.26703071594238	9.22780990600586	9.17591762542725
10.5718832015991	10.1379547119141	10.2587327957153	10.1669626235962	10.1966180801392	10.2231845855713	10.3813133239746	10.8460340499878	10.3795051574707	10.1999473571777	10.0340261459351	10.2809419631958	10.2266511917114	10.045557975769	10.310905456543	10.4326963424683	10.0762758255005	10.3956413269043	10.315655708313	10.0254697799683	10.4522924423218	9.84048843383789	10.2662782669067	10.1847486495972	10.3269090652466	10.0716247558594	10.2845888137817	10.4729461669922	10.8213233947754	10.4259738922119	9.98221206665039	9.92094230651855	9.99662113189697	10.3483629226685	9.75777530670166	9.79381084442139	10.1250257492065	10.570122718811	10.2295541763306	10.4119901657104	10.6804170608521	10.1687917709351	9.85426330566406	10.0093660354614	10.125449180603	10.1069040298462	10.6375894546509	10.6415042877197	10.6087293624878	10.4324884414673
8.28728675842285	7.66927051544189	7.90983963012695	7.86055946350098	7.25881099700928	7.07372760772705	8.00530910491943	8.30663967132568	7.82424974441528	7.29878854751587	7.66472673416138	7.82815074920654	7.13655853271484	7.6912055015564	7.85976839065552	7.01403141021729	7.53133153915405	7.63740539550781	7.79540729522705	6.98273897171021	7.97472333908081	7.10547399520874	7.07521104812622	7.87581348419189	7.26354026794434	7.10686779022217	7.36383056640625	7.90402793884277	8.20365810394287	7.27904844284058	7.43582057952881	7.51612091064453	7.00970029830933	7.77319383621216	7.74303913116455	7.40450859069824	7.93579959869385	7.96801090240479	7.24845409393311	7.49466228485107	8.04446125030518	7.80417156219482	7.8736743927002	7.59851169586182	7.29300832748413	8.26852512359619	7.88458156585693	7.98554754257202	8.05380821228027	7.81650638580322
8.81261253356934	7.21974182128906	8.59080791473389	8.88830280303955	8.51142883300781	8.37675952911377	8.84010028839111	9.16491794586182	8.79758644104004	8.70823383331299	8.56687355041504	8.83876705169678	8.8915376663208	8.61621284484863	8.61673831939697	8.2923002243042	8.55739879608154	8.72493076324463	8.72224712371826	9.00800323486328	8.79695606231689	8.38614177703857	8.79009532928467	8.69924831390381	8.75862407684326	8.49397373199463	8.84020042419434	8.84600257873535	9.32866477966309	8.92169189453125	8.64246463775635	7.51802110671997	8.4564266204834	8.85587596893311	8.64373874664307	8.49482250213623	8.78761672973633	9.18737983703613	8.84792995452881	8.79848480224609	9.09046936035156	8.82251453399658	8.88490867614746	8.70185279846191	8.55688095092773	7.78593826293945	8.35181522369385	8.48275947570801	8.71156215667725	8.76643562316895
8.51697158813477	6.96159934997559	6.57534837722778	7.44544649124146	7.74829959869385	7.64635467529297	8.27184200286865	8.45417404174805	8.64573669433594	8.24276542663574	7.8670506477356	7.33939838409424	8.37397766113281	7.69459819793701	7.6975359916687	7.2699031829834	7.58672332763672	8.57513046264648	7.16366577148438	8.34807109832764	8.58908939361572	8.29994297027588	7.41428709030151	8.47060108184814	8.70807266235352	7.14084577560425	8.82860851287842	8.72914028167725	8.566237449646	9.00838756561279	8.56704998016357	7.40895128250122	8.71666240692139	8.51487922668457	8.53221893310547	8.58959197998047	8.52209186553955	8.53942775726318	8.76605606079102	7.72172069549561	8.70996475219727	8.81662559509277	7.78115177154541	8.46858406066895	7.45321464538574	8.48646450042725	8.53673553466797	7.1572060585022	7.47505712509155	8.65453243255615
7.03686046600342	7.27051115036011	7.12632751464844	7.00297117233276	7.30316686630249	7.48856735229492	7.13182878494263	8.32637691497803	8.07907295227051	7.66884231567383	7.43306064605713	7.56459522247314	7.75601959228516	7.80290508270264	7.65243005752563	7.4293007850647	7.46751976013184	7.94273710250854	8.14435577392578	7.97978019714355	6.89044523239136	7.31369733810425	6.89066123962402	7.71127557754517	7.87140369415283	6.52608060836792	7.23007488250732	8.19868469238281	8.28105640411377	8.13516426086426	7.59063005447388	7.54938697814941	7.81049966812134	7.80514717102051	7.35827589035034	6.96673059463501	7.71215295791626	8.12182235717773	7.79301452636719	7.51768779754639	8.16737651824951	7.41297674179077	7.48168039321899	7.5850396156311	7.60568189620972	8.32325839996338	7.97061204910278	7.91283273696899	8.05850219726563	7.35491800308228
8.14088535308838	7.576331615448	8.03828525543213	7.93494272232056	7.14180517196655	7.59002590179443	7.50185871124268	8.32494068145752	8.37128925323486	7.85773038864136	7.01026678085327	7.14399147033691	7.95071506500244	7.74260473251343	7.44227504730225	7.66892957687378	7.30601453781128	8.15588188171387	8.38487243652344	7.11532926559448	7.5313777923584	7.30733680725098	8.15727519989014	7.85067701339722	8.08902168273926	7.63749694824219	7.26143503189087	8.50949859619141	8.52987957000732	7.89314556121826	7.22690534591675	7.75525331497192	7.1549391746521	6.7792444229126	7.0339503288269	7.68987226486206	8.05880546569824	8.33049488067627	7.94295024871826	7.79406261444092	8.53011035919189	8.1762170791626	7.59477138519287	7.30479955673218	6.90857601165771	7.70785999298096	8.28908157348633	7.45400953292847	7.45482110977173	7.19674396514893
7.24868774414063	7.09091234207153	6.82292604446411	7.94643926620483	6.92788362503052	7.57859516143799	7.19966220855713	7.7028923034668	7.61788940429688	7.11427593231201	7.2858452796936	7.66360759735107	7.05804634094238	7.86052465438843	7.45970296859741	7.40133428573608	7.74979305267334	7.41896820068359	7.47801971435547	7.39697265625	7.40469455718994	7.60427331924438	7.19966650009155	7.64110565185547	7.48718595504761	7.22351837158203	6.81572294235229	7.43363952636719	7.23404741287231	7.37215042114258	7.42522430419922	7.80823707580566	7.57720470428467	7.06205272674561	7.02041387557983	7.55674839019775	7.81046485900879	7.90640830993652	7.24431657791138	7.84215831756592	7.06761074066162	7.42150068283081	7.35920906066895	7.14304780960083	7.30179166793823	8.40698623657227	6.88803625106812	7.58156681060791	7.28931760787964	7.8836669921875
7.3457407951355	7.29634714126587	7.17663240432739	8.19551181793213	7.76018476486206	7.62390279769897	6.96663188934326	9.70935440063477	9.65005493164063	8.37482166290283	7.52922296524048	7.75157928466797	8.16837978363037	7.52319717407227	8.06572914123535	7.69005441665649	7.37199592590332	8.74803256988525	9.53186225891113	8.6448221206665	7.68545389175415	8.62512683868408	8.42183399200439	9.01828384399414	9.14838695526123	8.66789150238037	9.06595325469971	9.35283851623535	9.68939781188965	9.26927947998047	7.91407346725464	7.6228928565979	7.27125835418701	7.34017944335938	6.83727359771729	7.36777687072754	8.92589950561523	9.52623558044434	9.03694820404053	8.38210678100586	9.69458770751953	8.61411666870117	7.79841995239258	7.33433675765991	7.64551067352295	7.87836742401123	8.93414974212646	8.35187339782715	9.1202449798584	8.37348175048828
7.81551074981689	7.44309091567993	7.03090381622314	6.74035024642944	7.77591800689697	7.10171890258789	7.6921706199646	6.96854829788208	8.02962970733643	7.10975646972656	7.42951965332031	7.89400148391724	7.11297035217285	7.22689008712769	7.50098943710327	7.27420711517334	7.43768405914307	7.40154361724854	7.54439735412598	7.49122333526611	7.20787954330444	7.09206581115723	7.39333295822144	7.40375852584839	7.44648122787476	7.64100456237793	7.18224382400513	7.13924264907837	7.61048221588135	7.63958358764648	8.02669715881348	7.61408519744873	7.17906188964844	6.90559196472168	7.33744382858276	7.51537561416626	7.27598667144775	7.16283988952637	7.6882905960083	8.02351570129395	7.73261308670044	6.95835113525391	7.52190971374512	7.30893516540527	7.80899477005005	7.268479347229	7.00572299957275	7.30877256393433	7.25158548355103	8.07583904266357
8.34392070770264	8.03124713897705	7.22851085662842	8.05997943878174	7.5772008895874	7.51368951797485	8.00787544250488	9.22157096862793	8.64830112457275	8.05488109588623	7.37787580490112	7.04136514663696	7.32385396957397	7.49747562408447	7.17170524597168	7.16530227661133	8.05238628387451	8.66351222991943	8.81802749633789	8.40397834777832	8.26611423492432	8.05728530883789	8.64347267150879	8.51387023925781	8.3375186920166	8.31447792053223	8.58436489105225	8.81277942657471	9.08586120605469	8.83001708984375	7.27109146118164	7.29338026046753	7.87253522872925	7.79103755950928	7.79658126831055	7.96548843383789	8.55702590942383	9.04269313812256	8.55866050720215	8.77725982666016	8.97206401824951	8.67903709411621	7.78062915802002	7.55539751052856	8.26892852783203	7.50828170776367	8.36233139038086	8.25916385650635	8.77519512176514	8.38987445831299
9.18018341064453	8.75191783905029	8.82437992095947	8.94820213317871	8.69097518920898	8.80465030670166	9.00732135772705	9.66238975524902	9.41745471954346	8.95273876190186	8.81215763092041	9.03518962860107	9.16964530944824	8.61938571929932	8.95129871368408	8.94912147521973	8.97636795043945	9.20631313323975	9.41482257843018	9.15944671630859	9.14179420471191	8.66683578491211	9.21558475494385	9.05838775634766	9.1955394744873	8.92850875854492	9.13203525543213	9.42470169067383	9.77002716064453	9.34072208404541	8.96994209289551	8.43485641479492	8.68945121765137	9.02840900421143	8.62911415100098	8.63554382324219	9.13912296295166	9.57457542419434	9.17562770843506	9.34078121185303	9.72199153900146	9.18284225463867	8.92079639434814	8.92917823791504	9.13161849975586	8.97909736633301	9.3253927230835	9.29258823394775	9.52725601196289	9.29263305664063
7.83862543106079	7.11305379867554	7.15792179107666	6.91082763671875	7.67907094955444	8.0666971206665	7.28938341140747	7.62899351119995	7.35503625869751	6.89568185806274	7.50954151153564	7.65072441101074	7.1540412902832	7.55680799484253	7.44302892684937	7.48074674606323	7.4196400642395	7.44231367111206	7.51850891113281	7.86910963058472	7.36164522171021	6.78823947906494	7.53684377670288	6.79940700531006	7.58341884613037	7.15152740478516	7.66565370559692	7.41867685317993	7.94351625442505	7.43833923339844	7.17239618301392	8.07579135894775	7.6963849067688	7.38705682754517	7.52221632003784	7.00392007827759	7.18436098098755	7.41734886169434	7.58032131195068	7.50435972213745	8.10763549804688	7.75759410858154	7.32003784179688	7.34101152420044	7.37687873840332	7.96020078659058	7.17908000946045	7.10738849639893	7.25455188751221	8.06009292602539
9.57352161407471	9.12885189056396	9.20335960388184	9.32126712799072	8.84067726135254	9.35044193267822	9.34986019134521	10.2312908172607	9.91891098022461	9.29278755187988	9.07961559295654	9.48344421386719	9.35169982910156	8.97522068023682	9.52523899078369	9.47444915771484	9.36032867431641	9.65401268005371	9.83521461486816	9.47135066986084	9.68564319610596	9.08891487121582	9.50289154052734	9.43522262573242	9.65968799591064	9.31641101837158	9.70768928527832	9.92422199249268	10.2597608566284	9.65512847900391	8.96671867370605	9.17125797271729	9.11384296417236	9.6573429107666	8.85930633544922	7.10809898376465	9.33000755310059	10.0020799636841	9.506667137146	9.64367008209229	10.0821390151978	9.36862182617188	8.53458404541016	8.96597766876221	9.44147491455078	8.86633491516113	9.86491394042969	9.82205009460449	10.0050086975098	9.7374792098999
8.5194206237793	8.16669654846191	8.17906284332275	7.77172803878784	9.01410007476807	7.59915828704834	8.3957633972168	8.78386783599854	7.77770853042603	7.74146032333374	8.43708419799805	7.83884954452515	7.1619348526001	7.47664642333984	7.47619009017944	7.46753597259521	7.87614822387695	7.68420839309692	7.24026679992676	7.80331659317017	7.43256425857544	7.27807855606079	7.17258167266846	7.59489917755127	7.09933137893677	7.20685625076294	7.23207902908325	7.07499408721924	8.14000511169434	7.12554836273193	7.32984066009521	7.68683671951294	7.36854219436646	7.01334857940674	7.34867572784424	7.17201328277588	7.60092878341675	8.08824253082275	7.80329990386963	7.73084783554077	8.63637733459473	7.4406270980835	7.49671792984009	7.31043815612793	7.89834260940552	7.47052669525146	7.50800275802612	8.30788135528564	7.14591503143311	7.48462295532227
9.34984111785889	8.92879486083984	9.05545520782471	8.87599849700928	8.70413303375244	8.96000957489014	9.15688228607178	9.06963157653809	8.88337135314941	8.80608463287354	8.81154823303223	9.27889060974121	9.07936191558838	8.83354187011719	9.22605800628662	9.00633811950684	8.64000415802002	9.11367607116699	8.56555271148682	8.45086479187012	9.14516544342041	8.18006896972656	8.76297092437744	8.52347373962402	8.54889297485352	8.77406406402588	8.90771770477295	8.98501300811768	9.40148639678955	8.71601963043213	8.63785934448242	8.05685520172119	8.64020347595215	9.14566230773926	8.11374282836914	7.87386083602905	8.57340526580811	9.10873413085938	8.42429351806641	9.12593650817871	9.3215160369873	8.94206714630127	8.63065147399902	8.91881084442139	8.77208709716797	8.99145221710205	9.24189472198486	9.33169078826904	9.2972354888916	9.40989971160889
8.52522659301758	7.47111129760742	6.94060516357422	7.98058938980103	7.4861102104187	7.50620269775391	8.22683143615723	8.20841407775879	7.7098536491394	7.14712429046631	7.26830291748047	8.04485321044922	7.32295894622803	7.28636455535889	8.07007503509521	8.36038494110107	7.50725841522217	7.17568492889404	7.52454042434692	7.71573448181152	7.22109699249268	7.43411159515381	7.76616430282593	7.40864706039429	6.94874000549316	7.04807949066162	7.27831888198853	7.48155212402344	8.36218070983887	7.67838191986084	8.01919841766357	7.77004861831665	7.29549360275269	7.99947834014893	7.11163091659546	7.44754648208618	7.47825384140015	7.75408840179443	7.43859434127808	7.49414873123169	7.3982048034668	7.1150221824646	6.94484949111938	7.14875221252441	7.79018640518188	7.52551174163818	8.16929244995117	7.28611469268799	7.47022914886475	8.12103462219238
10.5056381225586	10.2627830505371	10.3716592788696	10.6318397521973	10.2715864181519	10.0578937530518	10.0534629821777	10.8713979721069	10.9122428894043	10.6137361526489	9.98859024047852	10.3470373153687	10.1627435684204	10.2152938842773	10.172194480896	10.1358957290649	10.0749263763428	10.9941854476929	11.3638563156128	11.0333433151245	10.1058168411255	10.8139476776123	11.3162431716919	11.3914995193481	11.1113300323486	11.1302051544189	11.0912094116211	11.3279514312744	10.9472131729126	11.1672286987305	10.0530014038086	10.5014696121216	9.9870719909668	10.2827806472778	9.92871284484863	10.641077041626	11.4836015701294	11.367579460144	11.2434101104736	11.0682229995728	10.8871898651123	10.2398996353149	10.3388347625732	10.1144437789917	10.0020360946655	10.1490955352783	10.573787689209	10.3790512084961	10.9570369720459	10.6564912796021
7.35444784164429	6.8793478012085	6.63483095169067	7.06182193756104	7.50896120071411	7.83572292327881	7.81557369232178	7.94381380081177	7.45564746856689	7.3277473449707	7.38363599777222	7.56207370758057	7.31910085678101	7.09333038330078	7.44833183288574	7.42179679870605	7.20067358016968	7.76436519622803	7.9118390083313	7.42750406265259	7.32758569717407	7.86902046203613	7.55828523635864	7.67351865768433	7.48562097549438	8.61986541748047	8.2351245880127	7.85596132278442	7.8003454208374	8.02687168121338	7.77258110046387	7.52372980117798	7.45782947540283	7.38196754455566	7.32460641860962	7.17598104476929	9.00625228881836	7.65805912017822	7.60491943359375	7.40708827972412	7.70662879943848	7.21255826950073	7.94829130172729	7.51847887039185	7.82158088684082	7.42327117919922	7.37296915054321	7.0926570892334	7.66995906829834	7.39492797851563
10.111026763916	9.85324192047119	9.86729049682617	10.232310295105	9.96546077728271	9.78503799438477	9.60605907440186	10.4732828140259	10.6939382553101	10.3622751235962	9.53400039672852	9.79484367370605	9.79768943786621	9.77877330780029	9.80607128143311	9.77272510528564	9.65894603729248	10.7194557189941	11.1324195861816	10.7520561218262	9.94197368621826	10.6083869934082	10.9593896865845	11.172456741333	10.9181880950928	10.9907913208008	10.8556890487671	11.0435981750488	10.691258430481	10.9134006500244	9.69306755065918	10.2720041275024	9.70492267608643	10.0235815048218	9.64357089996338	10.3040380477905	11.254789352417	11.099853515625	11.0003042221069	10.8498802185059	10.6264638900757	9.87314605712891	9.93785381317139	9.77012252807617	9.45467758178711	9.6414737701416	10.3110752105713	10.0999565124512	10.8052425384521	10.4312829971313
7.76981782913208	7.62292051315308	7.6392936706543	7.31725597381592	7.16085386276245	7.64438533782959	7.05138158798218	8.46071720123291	7.33604907989502	7.17839288711548	7.21026563644409	6.67600536346436	7.41176700592041	7.15000534057617	7.08237981796265	7.36721992492676	7.91080188751221	7.8640251159668	7.55986166000366	7.67022085189819	7.51673173904419	7.26278638839722	7.14464282989502	7.06534385681152	6.98004770278931	7.18807125091553	7.26914834976196	7.96484851837158	8.07685852050781	7.82906579971313	7.27001190185547	7.19789028167725	7.86255884170532	7.26029586791992	7.0391321182251	7.52232265472412	7.82085132598877	7.29840660095215	7.70705938339233	7.81702280044556	7.22154712677002	7.51949405670166	6.88666152954102	7.25851726531982	7.96344041824341	7.8649435043335	7.65658664703369	6.97995662689209	7.12276649475098	7.04310178756714
8.33599948883057	8.41565799713135	8.78531551361084	8.6567497253418	8.92017555236816	7.59867668151855	8.47021961212158	8.63389205932617	8.45776081085205	8.32246780395508	8.89437103271484	8.9640941619873	8.0211067199707	8.73680305480957	8.07994079589844	8.31779193878174	9.19038772583008	8.73823356628418	8.45371532440186	8.55360412597656	8.24341011047363	8.40548324584961	8.50394058227539	7.92142105102539	8.59238815307617	8.51333713531494	8.32894992828369	8.47296142578125	8.78637504577637	8.49203395843506	8.63538360595703	8.06770324707031	8.657151222229	8.36783981323242	8.38158416748047	8.49122142791748	8.45657825469971	8.29134654998779	8.78626155853271	8.58856296539307	9.09433174133301	8.57961177825928	8.46404266357422	8.49292755126953	8.99957847595215	8.84793663024902	8.57940673828125	8.49503040313721	8.62092685699463	8.60200595855713
8.89820957183838	8.9898853302002	8.96284294128418	9.083251953125	8.99078750610352	9.23537731170654	8.67704105377197	7.99096918106079	7.52755308151245	8.90500736236572	9.36584377288818	9.32273578643799	9.50248146057129	9.08411121368408	9.28569221496582	9.16193675994873	8.95047187805176	8.63993453979492	8.54081726074219	8.70309352874756	9.34016609191895	9.13497352600098	8.77522468566895	9.07243347167969	7.95300531387329	8.25715065002441	8.39155292510986	8.31609630584717	7.22117853164673	8.66750907897949	9.33899402618408	9.63198089599609	9.43181419372559	9.39197540283203	9.57276725769043	9.45502758026123	8.36707592010498	8.50230407714844	8.11477756500244	8.93705081939697	7.73318147659302	8.09145545959473	9.51720905303955	9.24748229980469	9.21372985839844	9.03286075592041	9.31636905670166	9.06457042694092	8.89295101165771	9.22243022918701
7.68265390396118	7.65851497650146	7.33499813079834	7.57139301300049	7.33783006668091	8.09126377105713	7.38007354736328	7.32368516921997	8.34562873840332	7.63703870773315	7.1826958656311	7.80964469909668	7.40043544769287	7.1814546585083	7.22023057937622	7.23885202407837	7.53440761566162	7.53456401824951	7.49652671813965	7.331702709198	6.8120059967041	7.14704465866089	7.36707639694214	7.2739691734314	7.38562393188477	7.67689800262451	7.27022552490234	7.45405197143555	7.19512462615967	7.86531114578247	7.59296894073486	7.64899015426636	7.6605224609375	7.57078456878662	6.94196653366089	7.41755962371826	7.33901405334473	7.85425567626953	7.40517139434814	7.56117868423462	7.56780004501343	7.55073642730713	7.26260662078857	7.52807712554932	7.27695274353027	7.44470024108887	7.24883460998535	7.62425851821899	6.90742254257202	7.70342254638672
8.22744941711426	8.1290454864502	7.29802942276001	7.56504964828491	9.16121864318848	7.25797414779663	7.29231357574463	7.33023643493652	8.48760509490967	7.03900861740112	7.80402851104736	8.53571128845215	7.44165897369385	8.34871387481689	7.83779048919678	7.00363826751709	8.28605175018311	8.24209403991699	7.91089105606079	8.52205276489258	7.2848596572876	7.59775686264038	7.46202754974365	7.22597789764404	7.16445159912109	6.88159942626953	7.55937337875366	7.51392889022827	7.69347190856934	7.27546548843384	8.09180736541748	7.88856172561646	8.03374576568604	7.32565927505493	8.02804183959961	6.77437734603882	7.35201215744019	7.04774188995361	8.17559909820557	7.37872886657715	7.54232788085938	8.98171901702881	8.55804824829102	7.36761331558228	8.37252521514893	7.86735534667969	7.64418125152588	7.57726097106934	7.03170204162598	8.22235202789307
6.84799528121948	6.98044109344482	8.18670177459717	7.00401830673218	8.37476634979248	7.44883394241333	7.58241081237793	8.03165054321289	8.72550296783447	6.78806257247925	7.65842723846436	7.13550996780396	7.38831281661987	8.36653518676758	6.95052194595337	7.84355688095093	7.12857961654663	7.55474233627319	7.57032108306885	7.87420320510864	7.45535850524902	8.20501518249512	7.28126859664917	7.42875003814697	8.14801597595215	6.95952177047729	8.15515422821045	8.43563747406006	7.66494226455688	6.93314790725708	7.81263256072998	8.43855857849121	7.55743312835693	7.47607755661011	7.28699350357056	7.13779592514038	8.0633659362793	7.83668231964111	7.86214351654053	7.89373826980591	7.93162059783936	7.28583860397339	7.53065252304077	8.03980827331543	7.39100885391235	7.81408786773682	8.2940034866333	7.14640808105469	8.26425075531006	8.00236320495605
7.94989252090454	6.8257622718811	7.2395453453064	7.18933963775635	7.66874504089355	8.04913806915283	8.11409854888916	7.40309858322144	7.71699333190918	7.77244663238525	7.27423763275146	7.88404750823975	7.64136934280396	7.88943195343018	6.88532590866089	7.08123445510864	7.20526123046875	8.13081073760986	7.64277315139771	7.1379828453064	7.88451194763184	7.48181104660034	7.61386156082153	7.73411130905151	7.57023906707764	7.11166429519653	7.30805444717407	7.58530807495117	8.16142749786377	6.93569374084473	7.10936594009399	7.36637449264526	7.322096824646	7.19980525970459	7.72310161590576	7.5143666267395	6.92466259002686	7.66026782989502	7.71525096893311	7.77251243591309	7.40405082702637	7.19258451461792	7.97163200378418	6.8746190071106	7.65498208999634	8.21637630462646	7.79572296142578	7.70144844055176	7.88792085647583	7.28622436523438
8.65352153778076	6.62065172195435	7.98701810836792	7.98034906387329	7.82365703582764	7.29867744445801	8.1335391998291	8.96514987945557	8.19128322601318	8.06844520568848	7.67645502090454	7.6192741394043	7.94776201248169	8.0944709777832	7.34932136535645	8.08095073699951	7.57462358474731	8.22269058227539	8.32207489013672	8.0184907913208	8.0941219329834	7.66699934005737	8.05403804779053	8.08361053466797	8.15917587280273	7.6717357635498	8.13950157165527	8.30072593688965	8.98792552947998	8.39771366119385	7.14526271820068	7.1528172492981	7.26425552368164	6.90281534194946	7.45460271835327	7.47376203536987	8.04536247253418	8.80066204071045	8.10676860809326	8.45768547058105	8.87875175476074	8.02007102966309	7.73390340805054	7.43764972686768	8.05465126037598	7.91567039489746	8.06535530090332	7.33563852310181	8.41345024108887	8.2319278717041
7.05328559875488	7.22941303253174	7.46856212615967	7.19722890853882	7.87978172302246	7.50076770782471	8.09441375732422	7.5026068687439	7.71884775161743	7.3671236038208	7.54114294052124	7.46000194549561	7.44719219207764	7.35357046127319	7.23398399353027	6.84027671813965	8.16725254058838	8.54386901855469	7.70583200454712	8.6947021484375	7.21107816696167	8.25498294830322	7.44156217575073	8.20515060424805	8.91713237762451	8.28050994873047	8.53530693054199	8.22136211395264	7.82632112503052	8.22437763214111	8.46914386749268	7.50193929672241	8.26261711120605	7.50881767272949	7.12392568588257	6.86149787902832	6.90534496307373	8.43958568572998	8.66242694854736	7.70375728607178	8.1841516494751	8.53935241699219	7.82113838195801	6.99155616760254	7.35786581039429	7.56895065307617	8.46092796325684	7.65287637710571	8.43828868865967	7.34389114379883
8.02003002166748	7.49689435958862	7.57557439804077	6.95629930496216	7.63395833969116	7.26804637908936	8.05147743225098	8.35652256011963	8.19415378570557	7.39909744262695	7.21537733078003	7.05334138870239	7.81352758407593	7.36986541748047	7.0731053352356	7.14921712875366	7.30168485641479	7.7502179145813	7.62289142608643	7.7306489944458	7.10273885726929	7.18167734146118	7.15525817871094	7.44798803329468	7.68600130081177	7.56730890274048	8.15069484710693	8.28289413452148	8.40344619750977	7.16706609725952	6.9465799331665	7.38144207000732	7.23787784576416	7.62752676010132	7.07673263549805	7.36686992645264	7.01978063583374	8.28425025939941	6.69227266311646	7.41070652008057	8.04606533050537	7.92372274398804	7.3911919593811	7.21913623809814	8.28037357330322	7.8544020652771	7.06744289398193	7.21026039123535	8.23509883880615	6.96084499359131
7.84168481826782	7.35154390335083	7.07790851593018	7.36492156982422	7.2565655708313	7.2016658782959	7.78751420974731	8.30098628997803	7.92020177841187	7.5224814414978	7.28207397460938	7.73638820648193	7.20648384094238	7.27395296096802	7.31439876556396	7.69786834716797	7.53719663619995	7.72456026077271	6.89346599578857	7.42761325836182	8.30666065216064	7.33232975006104	7.54804182052612	7.33440589904785	7.60930681228638	7.16999053955078	6.89511919021606	7.66006469726563	8.35281944274902	7.10561895370483	8.01743030548096	7.46189594268799	7.41664266586304	7.30164337158203	7.22560405731201	7.24123048782349	7.48407077789307	8.02542877197266	7.74648904800415	7.80913257598877	8.21309280395508	7.38970184326172	7.25819540023804	7.45531749725342	7.36054992675781	7.54781770706177	7.40882921218872	7.26284170150757	8.10071468353271	7.28549766540527
9.97474670410156	10.4356536865234	9.97936630249023	10.1686449050903	10.5860586166382	9.90683555603027	10.0786018371582	10.3191680908203	10.6814765930176	10.1012659072876	10.2577266693115	10.6953592300415	10.0578184127808	10.2234182357788	10.3904581069946	10.4832592010498	10.608323097229	10.17160987854	10.2575349807739	10.3830785751343	10.1358318328857	9.99197006225586	10.5570859909058	10.2103719711304	10.6255598068237	10.007833480835	10.2279634475708	10.5277070999146	10.4717168807983	10.4198732376099	10.3636684417725	10.4267063140869	10.9074220657349	10.4862174987793	10.4610033035278	10.8249063491821	10.5839128494263	10.6138105392456	10.7386302947998	10.4456357955933	10.386284828186	11.0923347473145	10.2688589096069	10.771448135376	10.5789365768433	10.466570854187	10.1148443222046	10.1590852737427	10.1242437362671	10.2653369903564
7.12219095230103	7.45772552490234	7.48535966873169	7.51012086868286	8.10405445098877	7.62339687347412	7.22256851196289	7.82688760757446	7.73088884353638	7.26673412322998	7.63841676712036	7.55151796340942	7.05048036575317	6.84557485580444	7.23702907562256	7.58538436889648	7.3046669960022	7.445152759552	8.0621862411499	7.25520133972168	7.69721984863281	7.60357522964478	7.10526514053345	7.60597515106201	7.10910749435425	7.32844352722168	7.73293924331665	7.81839561462402	7.63376474380493	7.18601894378662	7.40936517715454	7.64713907241821	7.55350255966187	7.41761159896851	7.17879295349121	7.27496194839478	7.54324579238892	7.67341136932373	7.30044984817505	7.60126113891602	7.4817008972168	7.27336263656616	7.02958059310913	7.18783760070801	7.40841722488403	7.28366279602051	7.01694631576538	7.06449174880981	7.27782917022705	8.20235252380371
8.39733123779297	8.19237232208252	8.27362632751465	8.27374172210693	8.15715408325195	8.09193992614746	7.88609552383423	8.1008186340332	7.16539812088013	8.16976261138916	8.40881633758545	8.19772148132324	8.59665203094482	8.19876670837402	8.24612903594971	8.08742618560791	8.07349872589111	8.16778945922852	8.02081680297852	8.2135181427002	8.04719734191895	8.20609664916992	7.42333316802979	8.11637496948242	8.19287395477295	8.4191951751709	8.51547622680664	8.06587791442871	7.75975561141968	8.24843883514404	8.14600372314453	8.75156402587891	8.45916652679443	8.24585819244385	8.40623378753662	8.1325159072876	7.7693772315979	7.24259424209595	8.18906879425049	7.46101474761963	7.73355436325073	8.52357769012451	8.73493576049805	8.38740730285645	8.21232032775879	8.65700817108154	8.26916217803955	7.67472743988037	7.28598213195801	8.39457416534424
8.80133533477783	7.57702779769897	8.13827133178711	7.99578857421875	7.61677885055542	8.57577610015869	8.27811336517334	8.77905464172363	8.11075782775879	7.84458923339844	7.56771755218506	8.70082473754883	7.30833625793457	7.7912483215332	8.2440299987793	8.16536331176758	7.39248752593994	8.42188358306885	7.73203182220459	7.52372121810913	8.61150074005127	7.80334091186523	7.8459038734436	7.10826826095581	7.65086078643799	7.30462694168091	7.84810924530029	8.2177734375	9.28557968139648	8.11273860931396	7.66249418258667	7.64085102081299	8.97287368774414	8.74798679351807	7.17555856704712	7.46408700942993	7.60630130767822	9.17983913421631	7.91112041473389	8.00203609466553	7.89299011230469	8.3663854598999	7.6946439743042	7.61925315856934	7.81168413162231	8.03503799438477	8.74889278411865	8.56211471557617	8.41450500488281	8.74975204467773
8.47539520263672	7.08074426651001	8.22047424316406	8.0877103805542	8.24531555175781	7.64946699142456	8.2586612701416	8.37872505187988	7.94609355926514	8.06149005889893	7.14679384231567	6.79528474807739	8.33885478973389	6.95172595977783	8.03506946563721	7.98746252059937	7.5213885307312	7.95710420608521	7.38797330856323	7.82843112945557	7.99153614044189	7.63781929016113	7.17020034790039	7.80970764160156	6.69626998901367	7.92957735061646	7.98222160339355	7.70455121994019	8.30083465576172	7.26315975189209	7.61294269561768	7.25264072418213	7.34103202819824	7.2349853515625	7.5761570930481	7.00805187225342	7.5661940574646	8.16938018798828	7.93034267425537	7.73859691619873	8.02312850952148	7.31546878814697	7.370276927948	7.55368804931641	7.16353845596313	7.75013637542725	7.6515965461731	8.02820491790771	7.46721363067627	8.11079120635986
8.81320762634277	9.14429378509521	9.08934020996094	9.11710548400879	9.18207168579102	9.57597255706787	8.99745178222656	9.18178653717041	9.03394603729248	8.86814498901367	9.0569429397583	9.33669948577881	9.58917903900146	9.02857112884521	9.58667755126953	9.32395267486572	9.15387535095215	9.60883617401123	8.9326057434082	9.61425399780273	9.41256141662598	10.060546875	9.02954578399658	9.68539237976074	9.94586277008057	9.72111797332764	9.66901016235352	9.52177906036377	8.64398574829102	9.55149841308594	9.47407054901123	9.79987812042236	9.50399494171143	9.29605102539063	9.29464244842529	9.23781967163086	9.47513389587402	9.15947723388672	9.03682804107666	9.9724063873291	9.30681133270264	9.60546684265137	9.59375095367432	9.41207408905029	9.07747650146484	9.50464725494385	9.44346618652344	9.3831148147583	9.31534004211426	9.54286289215088
7.84525299072266	7.76796102523804	7.81860208511353	7.06701183319092	7.51875734329224	7.39451313018799	7.2367639541626	8.12509059906006	7.84918642044067	7.21489334106445	7.70842313766479	7.29297733306885	7.05833959579468	7.6806321144104	7.21033477783203	7.45592021942139	7.64634132385254	7.45037269592285	7.00903463363647	7.52197217941284	7.51612567901611	7.17917394638062	7.39919281005859	7.28394174575806	7.2761926651001	7.4863076210022	7.34357309341431	7.99908685684204	8.63323593139648	7.17419624328613	7.61941480636597	7.15679168701172	7.7817006111145	7.73884391784668	7.00988960266113	7.24906253814697	7.36406087875366	7.97704648971558	7.08716344833374	7.41641664505005	7.99556922912598	7.70633029937744	7.55058670043945	6.91694784164429	7.58875608444214	7.78536319732666	7.89921283721924	7.95504283905029	7.32471466064453	7.99159812927246
8.62528133392334	8.49930191040039	8.58782291412354	8.54731941223145	8.66436004638672	8.95971393585205	8.53294563293457	8.49112319946289	8.49582195281982	8.71113204956055	8.57326602935791	8.74813365936279	8.97236919403076	8.69147968292236	8.79893398284912	8.8612060546875	8.86791515350342	8.81991863250732	8.71138572692871	8.36406326293945	8.95112419128418	9.23939990997314	8.85497379302979	8.98556613922119	8.63127136230469	8.83480834960938	8.66974449157715	8.87618350982666	8.59360694885254	8.88358211517334	8.74362754821777	8.81548500061035	8.70361804962158	8.68511486053467	8.70751094818115	8.95881271362305	8.9482421875	8.74292182922363	8.57072925567627	8.98215770721436	8.16253471374512	8.39343452453613	8.8744010925293	8.90390396118164	8.99525356292725	9.1191234588623	9.03830242156982	8.83172225952148	8.82889175415039	8.91311931610107
7.81550455093384	6.91688537597656	7.24495077133179	7.18613815307617	7.50805282592773	7.48176527023315	7.273512840271	8.33189296722412	7.90576362609863	7.71624708175659	7.08469820022583	7.49741363525391	7.288405418396	7.62837028503418	7.28294467926025	7.64422941207886	7.28643465042114	7.74071788787842	7.39976835250854	7.51471614837646	6.81749057769775	6.91542387008667	7.50000953674316	7.15500688552856	7.3211088180542	7.00469303131104	7.45976305007935	7.86758470535278	8.41405391693115	7.68760824203491	7.50067710876465	7.75600433349609	7.18582963943481	7.91643285751343	7.18078994750977	7.39803314208984	7.25006914138794	7.91507244110107	7.1863579750061	7.716796875	8.00195026397705	7.65670347213745	7.42276191711426	7.21948719024658	7.71563005447388	7.59772300720215	7.9215202331543	7.88748788833618	7.86228656768799	7.86055374145508
7.32966327667236	7.98136615753174	7.59577035903931	6.99037218093872	7.40157222747803	6.92088174819946	6.80797243118286	8.01523399353027	7.6847972869873	7.2560248374939	7.37574863433838	7.62836456298828	7.63477802276611	7.26191806793213	7.72460317611694	7.44131994247437	7.31554698944092	8.05637073516846	7.35538291931152	8.0245189666748	7.09862565994263	7.15719175338745	7.23351240158081	7.74991416931152	7.59303712844849	6.90863180160522	7.95731496810913	8.21463203430176	8.72860527038574	7.78070592880249	7.70829343795776	7.51363849639893	7.21094846725464	7.96686887741089	7.09925889968872	7.49278783798218	6.84059762954712	8.38656997680664	7.78107404708862	8.17152214050293	8.27272319793701	6.52948617935181	7.45118141174316	6.90447616577148	7.38798379898071	8.1267032623291	8.17845916748047	7.51246690750122	7.22288036346436	7.42541551589966
8.9491605758667	8.38685512542725	8.57845592498779	8.71953868865967	7.70053625106812	8.49008464813232	8.46053695678711	9.15812110900879	8.73259449005127	8.721266746521	8.52925109863281	8.68547344207764	8.94690418243408	8.32598781585693	8.92482662200928	8.84303379058838	8.74189949035645	8.81600284576416	8.73966693878174	8.27783870697021	9.08728408813477	8.0510368347168	8.74869155883789	8.6671724319458	8.82027339935303	8.669846534729	8.84694290161133	9.00483703613281	9.32192993164063	9.06099987030029	8.31336116790771	7.96360111236572	7.37735080718994	8.92168617248535	8.32047843933105	8.58559608459473	8.74551200866699	9.01932430267334	8.72302055358887	9.07357215881348	9.10074996948242	8.46692657470703	8.81800842285156	8.85368633270264	8.89774799346924	7.80542659759521	9.01565265655518	9.177565574646	9.10435009002686	9.03794384002686
8.6947021484375	8.5085973739624	8.90842056274414	8.73391151428223	8.992995262146	8.54655456542969	8.65204334259033	8.22391128540039	7.14017391204834	8.83499240875244	8.86139106750488	9.1857967376709	9.24610424041748	9.39236259460449	8.42254066467285	8.80161666870117	9.0685567855835	8.43570137023926	6.65765523910522	9.00940799713135	9.4173059463501	8.6256103515625	8.95199775695801	8.53013610839844	8.6554651260376	8.31056594848633	8.33362865447998	8.25129699707031	8.62398242950439	8.74924182891846	9.2193489074707	9.00449371337891	9.08044624328613	8.59059619903564	8.42125797271729	8.65964031219482	8.99469947814941	8.77873039245605	8.64373874664307	9.16580772399902	8.73856639862061	8.60628509521484	9.07674980163574	9.00285720825195	9.04064178466797	9.29391479492188	9.09670162200928	8.58773326873779	8.62740707397461	8.42393398284912
8.39879035949707	8.01961517333984	7.90289449691772	6.81066179275513	7.49320554733276	7.53744840621948	8.17516422271729	8.95628356933594	8.70504188537598	8.1975564956665	7.33294343948364	7.92968463897705	8.12277317047119	7.88369274139404	7.86794471740723	8.15048027038574	6.99332523345947	8.21864032745361	8.08785247802734	7.5836935043335	8.15983772277832	7.68734169006348	7.92473411560059	7.86160612106323	8.06647491455078	7.85214424133301	7.93594551086426	8.2033863067627	9.08152770996094	7.97294759750366	7.69517517089844	7.24416017532349	7.77195453643799	8.18785858154297	6.8863353729248	6.71248340606689	7.63993453979492	8.74615955352783	8.01757621765137	7.63180875778198	8.91282749176025	8.29325199127197	7.29212474822998	7.13560962677002	7.68765592575073	7.60540056228638	8.34925842285156	8.42301654815674	8.37763404846191	8.44189929962158
8.67031097412109	8.48334503173828	8.91617488861084	8.77867221832275	8.32553577423096	7.21733474731445	8.31829261779785	8.61738872528076	8.779221534729	8.400071144104	8.92839622497559	8.99543380737305	8.16592693328857	8.95603847503662	7.95044755935669	8.08621788024902	9.53146648406982	9.03084278106689	8.83886814117432	8.47341442108154	8.20002937316895	8.61058521270752	8.78235816955566	8.40988254547119	8.93819904327393	8.81565761566162	8.71263313293457	8.79880905151367	8.84537124633789	8.83867931365967	8.83413410186768	8.73874092102051	8.83386039733887	8.1607084274292	8.92435169219971	8.78508758544922	8.73710536956787	8.6449499130249	8.98177814483643	8.77042484283447	9.56949138641357	9.2760705947876	8.08962249755859	7.94365787506104	8.99093818664551	8.16964530944824	8.32572078704834	8.45092582702637	8.58002376556396	8.87325668334961
9.49851703643799	9.15809059143066	9.27070236206055	9.24012470245361	9.12257671356201	9.09398174285889	9.30144214630127	9.60676860809326	9.08518314361572	9.15995788574219	9.07044410705566	9.45560646057129	9.22929763793945	8.86139678955078	9.25957012176514	9.33988857269287	8.94375133514404	9.09029293060303	8.74650955200195	8.85791110992432	9.32742023468018	8.57912063598633	8.88624286651611	8.75057029724121	8.77614116668701	8.82698154449463	9.00983333587646	8.87546062469482	9.59664154052734	9.0499153137207	8.92155647277832	8.61251926422119	8.86418437957764	9.3095874786377	8.65501308441162	8.21963691711426	8.70120525360107	9.38505172729492	8.85835647583008	9.28878593444824	9.4703369140625	8.95820045471191	8.95879745483398	9.0273904800415	9.03366470336914	9.24878215789795	9.41577434539795	9.59894371032715	9.35696220397949	9.46188831329346
8.66180324554443	8.4453706741333	8.55878067016602	8.51037120819092	8.6605052947998	7.7239818572998	8.32273578643799	8.03160285949707	7.16462564468384	8.02358150482178	8.07947063446045	8.39502906799316	7.63963508605957	8.30839347839355	6.97310495376587	8.16840934753418	8.74569129943848	7.39276933670044	7.73388147354126	7.33918237686157	8.24186992645264	7.06433916091919	7.64245653152466	7.08722734451294	7.01366949081421	7.37523174285889	7.31735801696777	7.35347270965576	7.39119148254395	7.27672815322876	8.09687519073486	8.07651519775391	8.0846118927002	7.07329368591309	8.12991523742676	7.42598533630371	8.0357494354248	7.94239521026611	8.16124820709229	7.60596179962158	7.66128015518188	7.28814315795898	7.60356187820435	8.11176681518555	8.4256649017334	8.16375732421875	7.13822841644287	7.78444719314575	7.91481447219849	7.13162040710449
9.28616428375244	8.74883079528809	8.82661247253418	9.04626083374023	8.83665943145752	8.57004070281982	9.05579853057861	9.51454734802246	9.15186023712158	9.09384155273438	8.90492057800293	9.2269344329834	9.31166934967041	8.62824630737305	8.94255352020264	8.9333610534668	8.37038326263428	9.11892604827881	8.8400182723999	8.63541316986084	9.03434753417969	8.4581241607666	8.95521640777588	8.80988311767578	8.80354595184326	8.86527538299561	9.06781482696533	9.09103393554688	9.56995868682861	9.21309280395508	8.85341835021973	7.26354026794434	8.46010112762451	9.05384635925293	8.55232715606689	8.44108200073242	8.9039306640625	9.24548816680908	8.88039016723633	8.99863433837891	9.38523101806641	8.67414474487305	8.57837581634521	8.76883792877197	8.74065494537354	8.78204917907715	9.21569061279297	9.30079078674316	9.35204696655273	9.25925922393799
7.31382608413696	7.3898491859436	7.78320217132568	7.3545937538147	7.43403482437134	8.32192325592041	7.20216035842896	8.32159805297852	8.16178703308105	7.50662803649902	7.40473794937134	7.35815525054932	7.47383880615234	7.22227668762207	7.00313949584961	7.51321411132813	7.459303855896	7.83459138870239	7.14154386520386	7.99577713012695	7.31223678588867	7.57822561264038	7.71353530883789	7.45442962646484	6.98882150650024	7.36772489547729	7.16322374343872	7.35652256011963	8.38779926300049	7.74229574203491	7.64826488494873	7.29177379608154	7.85364723205566	8.01703071594238	7.28747940063477	7.05183982849121	7.07800102233887	8.2147912979126	7.00190925598145	7.65756845474243	7.59381866455078	7.26916790008545	7.60428714752197	7.03190469741821	7.62355470657349	7.91263246536255	7.86550092697144	7.54917573928833	7.93808555603027	7.7917594909668
9.35011196136475	9.34018611907959	9.24980926513672	9.11250400543213	9.26200008392334	9.10957813262939	7.32400417327881	8.59303092956543	8.26670169830322	9.01080894470215	9.66142463684082	9.36730003356934	9.70340347290039	9.40664196014404	7.77323389053345	9.24363327026367	9.05407619476318	9.1906681060791	8.69992446899414	9.33435344696045	9.12678050994873	8.59844017028809	8.64712810516357	7.51931428909302	7.10630369186401	9.31916809082031	9.16799640655518	8.40488529205322	8.60287380218506	7.48900985717773	7.52588891983032	8.77701377868652	8.85087871551514	8.61625480651855	8.52589988708496	7.73555469512939	8.69197368621826	8.52841567993164	8.08066272735596	9.06001758575439	8.93061828613281	9.08692932128906	9.45832061767578	9.3841028213501	9.17362308502197	9.75932025909424	8.80686473846436	9.02645111083984	9.01515007019043	8.93805408477783
8.27265357971191	8.25348377227783	8.22572231292725	7.23142910003662	8.27237510681152	7.30127096176147	7.36875629425049	8.69521903991699	8.61919784545898	7.14152050018311	8.68813514709473	8.12723445892334	7.1770224571228	8.25553798675537	7.82485008239746	8.42863655090332	8.2337064743042	8.59714603424072	8.2698392868042	9.31058692932129	8.47474098205566	8.68298435211182	8.81484031677246	8.46082305908203	9.11270523071289	8.41082763671875	9.1460657119751	8.95285987854004	9.54896640777588	8.18822479248047	8.22422218322754	7.71606492996216	8.41269588470459	6.67776727676392	7.6748514175415	7.41015148162842	8.64213752746582	8.26526641845703	8.86612224578857	9.09701442718506	9.09135055541992	8.42595767974854	7.60423517227173	8.22266483306885	9.02612495422363	8.4573221206665	8.38411998748779	8.27216625213623	8.73776531219482	8.48955059051514
8.96545600891113	9.39769649505615	9.1456937789917	9.19354152679443	9.33675956726074	9.01287937164307	9.19857501983643	9.05838775634766	8.97995758056641	9.09243965148926	9.0535774230957	9.63083457946777	9.10202217102051	9.45495128631592	9.3385763168335	8.89558792114258	8.75272464752197	9.43260097503662	8.8637866973877	8.79661560058594	8.85220527648926	8.99513053894043	8.90547752380371	9.11491107940674	8.84870624542236	9.3829174041748	9.2774715423584	9.48337364196777	9.14780044555664	9.25875663757324	9.57036781311035	9.1843786239624	9.148756980896	9.05717182159424	9.38863372802734	9.17960929870605	9.17773818969727	8.83508110046387	8.76237106323242	9.72609901428223	9.13896560668945	7.45367670059204	9.17078971862793	9.31039619445801	9.11441040039063	9.4763240814209	9.15748691558838	9.03330326080322	9.34443187713623	9.07889175415039
8.18977069854736	7.28301811218262	7.08693981170654	7.24021005630493	7.38021612167358	7.77117252349854	7.54308891296387	8.06733131408691	7.34101009368896	6.94338226318359	7.12193393707275	7.48104190826416	8.00910472869873	7.58559846878052	7.76929616928101	7.13019371032715	7.1992073059082	7.68505811691284	7.03396368026733	7.69434595108032	7.88559293746948	7.43947744369507	7.69078683853149	7.44564580917358	7.23069763183594	7.15194368362427	7.08143854141235	7.74613571166992	8.0047082901001	7.89171457290649	6.80284881591797	7.67297315597534	7.14546203613281	7.54408550262451	7.07883310317993	7.15246057510376	7.66169738769531	7.83478307723999	7.40014028549194	7.18134927749634	7.652663230896	7.55123949050903	7.62551307678223	7.16998195648193	7.08636426925659	7.37743997573853	7.90090227127075	8.0351095199585	7.62045669555664	7.87431955337524
8.85232162475586	8.81046772003174	8.76041507720947	9.17909240722656	9.21021175384521	9.18690013885498	9.01055431365967	7.8484354019165	7.32711982727051	8.83672904968262	8.96708488464355	9.0873908996582	9.25149250030518	9.01359558105469	9.14141845703125	8.96686458587646	8.7885856628418	7.1127781867981	6.84939670562744	7.71440029144287	9.01287937164307	8.26599597930908	7.88751602172852	7.4863166809082	7.40154027938843	7.34148931503296	7.64067506790161	7.29097700119019	7.21210336685181	7.5278697013855	8.92227363586426	9.64246463775635	7.59314012527466	9.12198638916016	9.17874717712402	9.02808284759521	7.3726954460144	7.37830400466919	7.34761619567871	7.80118560791016	7.41839170455933	7.93064737319946	9.57317352294922	9.05797004699707	8.95524501800537	9.28596210479736	8.86814498901367	8.90085315704346	7.81707620620728	8.80212306976318
8.16435241699219	7.4003438949585	7.6174168586731	7.44948053359985	7.86617612838745	8.14451217651367	7.34034872055054	8.39835643768311	8.27276992797852	8.22157096862793	7.03805017471313	7.28050756454468	8.16987991333008	8.1456937789917	7.93330526351929	7.7502613067627	8.02808284759521	8.63389205932617	8.14072799682617	7.98149251937866	8.93359851837158	9.09798526763916	7.38645029067993	8.95423793792725	8.66678905487061	8.39162349700928	8.30507183074951	8.64228630065918	7.73862981796265	8.47850894927979	8.19159030914307	8.06363391876221	8.15256309509277	8.21700954437256	8.09254550933838	8.22162246704102	9.04064178466797	8.86564826965332	9.00582408905029	8.1766414642334	8.69975090026855	8.14937305450439	8.28420543670654	8.18341255187988	8.0197811126709	7.72601652145386	8.714430809021	8.33055591583252	8.33646011352539	8.23864841461182
7.26443290710449	7.36644649505615	7.06988286972046	7.82069778442383	7.14137601852417	7.71640586853027	7.82758665084839	7.50921440124512	7.62778949737549	7.31264305114746	7.62323331832886	7.39351463317871	6.88753938674927	7.35278558731079	6.86210632324219	7.35186243057251	7.58469438552856	7.73827123641968	7.40055513381958	8.12332057952881	6.95595741271973	7.09585905075073	6.88601207733154	7.39628839492798	7.44478464126587	7.40733528137207	7.06816291809082	7.554847240448	7.00790977478027	7.57997751235962	7.59801721572876	7.36957025527954	7.04754829406738	6.98039579391479	7.05431938171387	7.20096731185913	7.33378839492798	7.17986583709717	7.54206132888794	7.02075386047363	7.44954013824463	7.52061796188354	7.56332111358643	7.56036186218262	7.84201622009277	7.49452304840088	7.86645936965942	7.68397903442383	7.60939359664917	8.51961803436279
8.19038772583008	8.17245674133301	8.12580680847168	7.25170850753784	7.58424854278564	8.17084789276123	7.63459873199463	7.67675352096558	7.7457480430603	8.18585395812988	8.13924884796143	8.30405902862549	7.22877883911133	7.47306728363037	8.13937568664551	8.32897090911865	8.02380847930908	8.0454797744751	8.30256938934326	7.52771711349487	8.1629524230957	8.4953498840332	8.18554210662842	8.48879051208496	8.32666397094727	8.1954288482666	8.01678276062012	8.26313877105713	7.45538139343262	8.10981464385986	8.17626476287842	8.44265174865723	8.28636646270752	8.23180103302002	8.07445049285889	8.22243022918701	8.34453010559082	7.99227046966553	8.19443130493164	8.46490669250488	8.05076599121094	7.65794134140015	8.45426559448242	8.34378242492676	8.61155319213867	8.31139373779297	8.44351291656494	8.54144191741943	8.39896392822266	8.35139083862305
7.40389442443848	7.0076003074646	7.76814842224121	7.97332048416138	6.85413026809692	7.91698980331421	7.11686992645264	7.36588287353516	7.42555856704712	7.22856330871582	7.0704927444458	7.39105129241943	7.54755592346191	7.45047092437744	7.75786685943604	7.10307741165161	8.00888824462891	7.68467235565186	7.57457399368286	7.54634952545166	7.27784776687622	7.7602596282959	7.15455436706543	7.2971019744873	7.09033012390137	7.1300573348999	6.90531778335571	7.93017864227295	7.45152997970581	7.3018045425415	7.52548789978027	7.3602991104126	7.21123600006104	7.9582953453064	7.39970397949219	6.92020225524902	7.29061889648438	7.35710716247559	7.06638097763062	7.59554576873779	7.27289295196533	7.8417010307312	7.54302215576172	7.96039628982544	7.34343814849854	7.33497667312622	7.19706010818481	7.22045564651489	7.87292575836182	7.6274881362915
8.46408653259277	8.27450466156006	8.47102737426758	8.42112636566162	8.7126579284668	7.9043869972229	8.42311477661133	7.91344308853149	7.59507608413696	8.20101451873779	8.52715301513672	8.60289478302002	7.38811588287354	8.42677116394043	7.87386655807495	7.61484050750732	8.63990497589111	7.42325735092163	7.15425300598145	7.516685962677	8.03446769714355	7.15549993515015	7.95483064651489	7.726881980896	7.12724685668945	8.30129051208496	6.85091209411621	8.03682804107666	7.74331378936768	7.96465063095093	8.46169376373291	7.63797760009766	8.07820320129395	7.71964263916016	8.1052713394165	8.08328723907471	8.03686809539795	7.27387475967407	8.02624702453613	7.70096063613892	7.51697206497192	8.25173568725586	7.86409616470337	7.42173099517822	7.63716650009155	7.70151472091675	7.3907527923584	7.98812198638916	7.58608770370483	7.10827684402466
7.02332401275635	6.96427822113037	7.13716888427734	6.99798536300659	8.05481624603271	7.6536078453064	6.95124340057373	7.91956281661987	7.09277153015137	7.02011013031006	7.34322309494019	7.57140445709229	7.59970283508301	7.48924493789673	7.6252760887146	7.36562490463257	7.99923133850098	7.20445394515991	6.91886949539185	7.76658725738525	7.67750024795532	7.0612587928772	7.3612380027771	7.62447834014893	6.94903326034546	7.61186933517456	7.64453792572021	7.81742858886719	7.80639362335205	7.39443206787109	7.64229965209961	7.80788612365723	7.2714409828186	7.32945775985718	6.95988988876343	7.28895854949951	7.39132404327393	7.35844421386719	7.59760236740112	7.87811660766602	7.06976222991943	6.91190958023071	7.72791624069214	7.64215707778931	7.5132737159729	7.96232128143311	7.284592628479	7.06848764419556	8.91538429260254	6.99657964706421
7.46774339675903	7.19893741607666	6.92512321472168	7.69012546539307	7.61344718933105	7.42901468276978	7.82129764556885	9.0139741897583	8.80600357055664	7.61244487762451	7.41960525512695	7.4015965461731	7.73918008804321	7.64327192306519	7.45456504821777	6.96041584014893	7.53706502914429	6.91729497909546	8.24649810791016	7.82399559020996	7.40742254257202	7.23239088058472	7.91395854949951	7.96419811248779	7.88427400588989	7.535560131073	7.98725032806396	8.12450408935547	8.89130878448486	8.12564373016357	7.16902685165405	8.06126499176025	7.11704015731812	7.10699653625488	7.29256725311279	7.64136171340942	7.53180074691772	8.75119400024414	7.46947002410889	7.43332147598267	8.53025054931641	7.68803787231445	7.94335794448853	7.38358545303345	7.23483324050903	7.39924192428589	8.29758548736572	7.46070003509521	7.793776512146	7.26041555404663
9.43652820587158	8.94552230834961	9.12583923339844	9.05227088928223	9.06295776367188	8.83981704711914	9.31007671356201	9.24246692657471	8.65607929229736	8.68541049957275	8.94276142120361	9.18562698364258	8.98471641540527	8.49130535125732	9.13545036315918	9.08278560638428	8.43248844146729	8.86936664581299	8.25808620452881	7.91747903823853	9.02118968963623	7.53508377075195	8.61217975616455	8.62121772766113	8.53781890869141	8.60245037078857	8.76646518707275	8.7489709854126	9.28686046600342	8.75316905975342	8.59937000274658	8.15460681915283	8.65361785888672	8.98019886016846	8.55573558807373	8.11497783660889	8.4761209487915	9.10308456420898	8.62007331848145	8.99715900421143	9.26484107971191	8.55348300933838	7.49076557159424	8.69144439697266	8.27721977233887	8.80273246765137	9.19164657592773	9.43930149078369	9.29212284088135	9.23517513275146
7.89406633377075	7.22566652297974	7.7409291267395	7.56680536270142	7.63213157653809	7.92780780792236	6.98301601409912	7.17676448822021	7.10456466674805	7.33935928344727	7.84310913085938	7.52433776855469	7.10738515853882	7.66409683227539	7.05019760131836	7.1461386680603	7.47808074951172	7.00134086608887	7.72465658187866	7.78356742858887	7.17012548446655	7.67814779281616	7.02665758132935	7.10252714157104	6.78080129623413	7.44399309158325	7.19369459152222	7.27958250045776	7.63357925415039	6.9479513168335	7.59799766540527	7.14368295669556	7.19140815734863	6.73336124420166	7.10290908813477	7.57424688339233	7.33909797668457	7.98064041137695	6.99704694747925	7.15126037597656	8.0212869644165	7.89185810089111	7.9919810295105	7.48707246780396	7.37837362289429	7.69918584823608	7.53124904632568	6.68582153320313	7.50936794281006	7.07519102096558
8.32066535949707	7.18573522567749	8.11116123199463	7.82089757919312	7.13091135025024	8.0243616104126	7.42422437667847	8.77859210968018	8.5495548248291	8.44875240325928	8.20441818237305	8.4098653793335	8.48485469818115	7.71746778488159	7.18394184112549	7.97663879394531	8.26566696166992	8.1050329208374	8.04972171783447	7.56106853485107	7.27660942077637	7.81035614013672	7.19942283630371	7.68634510040283	6.93685817718506	8.23575592041016	8.24345970153809	8.04320526123047	8.94812393188477	8.02139568328857	7.13515138626099	7.61447525024414	7.18301868438721	8.17819976806641	6.92435264587402	6.68136596679688	8.08873844146729	8.36481380462646	7.66500186920166	8.0062952041626	8.21598148345947	7.54243040084839	7.34954881668091	7.75546932220459	7.61629915237427	7.63838815689087	8.12398242950439	8.57394981384277	8.17382717132568	8.2938928604126
7.61897754669189	7.70437622070313	7.46278715133667	8.06796264648438	7.91071796417236	7.88076782226563	8.01254177093506	7.60873508453369	7.77320098876953	7.31031465530396	7.42746543884277	7.74938821792603	7.53156757354736	7.69579029083252	7.44782447814941	7.0176248550415	7.61914539337158	7.67724084854126	7.24564075469971	7.7357497215271	7.54203081130981	7.53416585922241	7.6493992805481	7.4126672744751	8.13350677490234	8.10308456420898	7.18236494064331	9.32514572143555	9.50600433349609	9.11856269836426	7.43827962875366	7.43635082244873	7.42680788040161	7.25655221939087	6.87641477584839	7.76821756362915	7.68853902816772	7.33243131637573	7.59129858016968	7.59601593017578	7.48441410064697	7.42380285263062	7.31628942489624	7.62735557556152	7.29599952697754	8.07119369506836	6.85493659973145	7.18991994857788	7.5372052192688	7.13826179504395
8.55947589874268	8.67734241485596	8.22151851654053	8.54677677154541	9.1793794631958	8.08951663970947	8.52235317230225	8.80594921112061	8.12622928619385	8.19874000549316	9.25154113769531	8.26278305053711	7.54403114318848	8.77804279327393	8.25983238220215	7.37035751342773	7.51240110397339	8.37823390960693	8.31997966766357	7.17844867706299	8.31603336334229	8.61769199371338	8.43194198608398	8.69311141967773	8.06050872802734	8.37379455566406	8.86810970306396	7.34033727645874	8.16076850891113	8.34715461730957	7.14660024642944	7.52828884124756	8.89979839324951	8.50883960723877	7.34195852279663	7.23818111419678	8.1401309967041	8.15591239929199	8.59275436401367	7.577476978302	8.16672611236572	8.23516750335693	8.20444583892822	7.77140855789185	8.15745639801025	9.12300205230713	7.48273944854736	8.28815937042236	8.35958862304688	7.29415988922119
8.00225257873535	7.81403160095215	6.85891532897949	7.22250747680664	7.7456226348877	7.7530083656311	7.59007215499878	7.37618827819824	7.80072832107544	8.08357429504395	7.25748014450073	7.69490957260132	7.90689516067505	6.97566986083984	7.92466688156128	7.50446891784668	7.54391384124756	7.88558149337769	7.79800176620483	7.79327201843262	7.79042434692383	8.13267612457275	8.03698825836182	7.27189970016479	7.25557518005371	7.09170198440552	7.05404901504517	7.89141464233398	7.94142198562622	8.2101583480835	8.07802200317383	7.89817571640015	8.08707141876221	8.15989780426025	8.20243358612061	8.25961780548096	7.35241317749023	7.59147500991821	7.60713291168213	7.14262437820435	7.48835754394531	7.35850095748901	7.98419380187988	8.02800178527832	8.23817157745361	8.01208114624023	8.03454780578613	7.84409189224243	7.20280981063843	7.25231742858887
7.60627126693726	8.1058235168457	7.02126741409302	8.04686832427979	7.75882053375244	7.47976350784302	7.35528755187988	7.61782646179199	7.10683631896973	7.74536609649658	7.5643367767334	7.33467197418213	7.54711723327637	7.40639114379883	6.97327661514282	7.72123575210571	7.85509538650513	7.65916776657104	7.46024703979492	7.93708467483521	7.46279096603394	7.31265497207642	7.26149606704712	7.19139051437378	7.53250217437744	7.02489042282104	6.9616322517395	7.38841247558594	7.47683763504028	7.52775239944458	7.48655891418457	7.69485378265381	7.19447708129883	7.31346416473389	7.44810247421265	7.00148630142212	7.06065988540649	7.27493762969971	7.29909467697144	7.47608327865601	7.25282335281372	7.86323547363281	7.29773998260498	7.1175012588501	7.62689924240112	7.87645483016968	7.65710353851318	7.55505800247192	7.40362930297852	7.75735807418823
8.33731937408447	7.2139310836792	7.96704244613647	7.99868202209473	7.20129299163818	7.70069980621338	7.94340038299561	8.46338558197021	8.32471466064453	7.99829435348511	7.3923807144165	7.84434652328491	7.72616481781006	7.30232858657837	7.81693696975708	7.1075234413147	7.70100688934326	7.90155649185181	8.09226417541504	8.33166122436523	8.28323364257813	7.40924882888794	7.30149841308594	7.43347358703613	7.87885475158691	7.19242525100708	7.95430994033813	8.04902362823486	8.60397720336914	8.03185272216797	7.24543905258179	7.75646162033081	7.19485473632813	7.84323883056641	7.61858415603638	7.42531061172485	7.51923942565918	8.26484107971191	7.48876571655273	6.94010877609253	8.31473064422607	7.75918388366699	7.98553657531738	7.58251142501831	7.73912143707275	7.78525924682617	8.40079689025879	8.47824859619141	8.45695781707764	8.21542644500732
8.92033195495605	9.10421371459961	8.84978199005127	8.93859481811523	9.24883079528809	9.40529537200928	8.69130229949951	9.18926525115967	8.89053821563721	8.95239543914795	9.1572151184082	9.13716411590576	9.38270092010498	9.18284225463867	9.57084655761719	9.04551887512207	8.86155223846436	9.31521415710449	9.11280632019043	9.04446125030518	9.46402740478516	9.77665042877197	9.65102577209473	9.50500106811523	9.47366237640381	9.86641120910645	9.92303657531738	9.33431339263916	9.03877925872803	9.58756542205811	9.23721694946289	9.77364063262939	9.10123157501221	9.33679962158203	9.51321792602539	9.22125816345215	9.25834941864014	8.76690292358398	8.91589546203613	9.66454792022705	8.98449611663818	9.60296058654785	9.32124614715576	9.39338207244873	9.00830173492432	9.28230476379395	9.18326950073242	9.22261238098145	9.51648235321045	9.47599029541016
7.56215763092041	7.42251777648926	7.6213173866272	7.85700654983521	7.5940146446228	7.90048742294312	7.35847330093384	7.22887802124023	7.41897296905518	6.98029661178589	7.09099388122559	7.11175870895386	7.09521913528442	7.42244148254395	7.44662380218506	7.44074773788452	7.73892498016357	6.99639081954956	7.29929399490356	8.04569149017334	7.15894317626953	7.48729562759399	7.26722860336304	7.40153646469116	7.17101430892944	7.76647901535034	7.62859296798706	8.01231861114502	7.19521808624268	6.95434093475342	6.98643207550049	7.86530542373657	7.30086517333984	7.10152912139893	7.02585458755493	7.66060018539429	7.17416429519653	7.3829779624939	7.31040000915527	7.89115953445435	7.1368350982666	7.42800188064575	7.82946062088013	7.55224895477295	7.2729320526123	7.49089479446411	7.16415548324585	7.39244985580444	6.99433898925781	7.52220964431763
[truncated: 4 more rows]
[truncated: 27 more columns]

## Sheet: Filtered IDs vs Vesiclepedia
All identifications in MaxQuant (filtered)		Vesiclepedia Top 100		Proteins found in both datasets (60)
Gene Symbol	Protein ID	Gene Symbol	Protein ID	Gene Symbol	Protein ID
IGLV8-61	A0A075B6I0	PDCD6IP	Q8WUM4	CLIC1	O00299
IGLV2-18	A0A075B6J9	GAPDH	P04406	SDCBP	O00560
IGLV3-12	A0A075B6K2	HSPA8	P11142	ACTN4	O43707
IGLV3-10	A0A075B6K4	ACTB	P60709	FLOT1	O75955
[truncated: 554 more rows]
