# Supplementary material for: Plasma extracellular vesicles in people living with HIV and type 2 diabetes are related to microbial translocation and cardiovascular risk
Source: Sci Rep. 2021 Nov 9;11:21936. doi: 10.1038/s41598-021-01334-y (PMC8578564; doi:10.1038/s41598-021-01334-y)
Supplement: Supplementary file 2 — Supplementary Information 2. [file 41598_2021_1334_MOESM2_ESM.xlsx]

## Sheet: proteinGroups
Protein IDs	Majority protein IDs	Peptide counts (all)	Peptide counts (razor+unique)	Peptide counts (unique)	Protein names	Gene names	Species/organism (Uniprot)	Fasta headers	Number of proteins	Peptides	Razor + unique peptides	Unique peptides	Peptides 3	Peptides 3	Peptides 2	Peptides 2	Peptides 2	Peptides 2	Peptides 2	Peptides 2	Peptides 2	Peptides 2	Peptides 2	Peptides 4	Peptides 4	Peptides 4	Peptides 4	Peptides 4	Peptides 4	Peptides 4	Peptides 4	Peptides 4	Peptides 3	Peptides 3	Peptides 3	Peptides 3	Peptides 3	Peptides 3	Peptides 3	Peptides 3	Peptides 3	Peptides 3	Peptides 3	Peptides 3	Peptides 1	Peptides 1	Peptides 1	Peptides 1	Peptides 1
Q05FS8;Q56235;A7GXU4;A6GXZ1;Q46I76;A8IPT1;A7IC65;A6Q421;A1UUC3;Q5E4T4;B5YH59;B3ERN8;B2IBR4;Q8KEP3;P50019;Q7V3T5;Q5E3A7;P50021;B8EIP9;A7I2D4;A5GDC8;A4SFB1;Q74H59;Q3IYM7;Q11KJ6;Q01PM8;B9M357;A1ANV0;Q87RX3;Q7U3C4;Q5LWJ6;Q3Z6P1;Q3APD2;Q2LUH6;B3QZ38;Q9PB05;Q7NDH1;Q39PT7;B1LZ51;A1B4E9;Q6LUA7;Q28VY3;B5ZWQ2;B3EHR1;B3E7W9;B0UR84;A7HZ39;Q3J7D8;B5EC42;A1BET8;Q5H186;Q0VST6;P42374;B8GNX1;B2UKV6;Q1IT15;Q8D2Q5;…	Q05FS8;Q56235;A7GXU4;A6GXZ1;Q46I76;A8IPT1;A7IC65;A6Q421;A1UUC3;Q5E4T4;B5YH59;B3ERN8;B2IBR4;Q8KEP3;P50019;Q7V3T5;Q5E3A7;P50021;B8EIP9;A7I2D4;A5GDC8;A4SFB1;Q74H59;Q3IYM7;Q11KJ6;Q01PM8;B9M357;A1ANV0;Q87RX3;Q7U3C4;Q5LWJ6;Q3Z6P1;Q3APD2;Q2LUH6;B3QZ38;Q9PB05;Q7NDH1;Q39PT7;B1LZ51;A1B4E9;Q6LUA7;Q28VY3;B5ZWQ2;B3EHR1;B3E7W9;B0UR84;A7HZ39;Q3J7D8;B5EC42;A1BET8;Q5H186;Q0VST6;P42374;B8GNX1;B2UKV6;Q1IT15;Q8D2Q5;…	2;2;2;2;2;2;2;2;2;2;2;2;2;2;2;2;2;2;2;2;2;2;2;2;2;2;2;2;2;2;2;2;2;2;2;2;2;2;2;2;2;2;2;2;2;2;2;2;2;2;2;2;2;2;2;2;2;2;2;1;1;1;1;1;1;1;1;1;1;1;1;1;1;1;1;1;1;1;1;1;1;1;1;1;1;1;1;1;1;1;1;1;1;1;1;1;1;1;1;1;1;1;1;1;1;1;1;1;1;1;1;1;1;1;1;1;1;1;1;1;1;1;1;1;1;1;1;1;1	2;2;2;2;2;2;2;2;2;2;2;2;2;2;2;2;2;2;2;2;2;2;2;2;2;2;2;2;2;2;2;2;2;2;2;2;2;2;2;2;2;2;2;2;2;2;2;2;2;2;2;2;2;2;2;2;2;2;2;1;1;1;1;1;1;1;1;1;1;1;1;1;1;1;1;1;1;1;1;1;1;1;1;1;1;1;1;1;1;1;1;1;1;1;1;1;1;1;1;1;1;1;1;1;1;1;1;1;1;1;1;1;1;1;1;1;1;1;1;1;1;1;1;1;1;1;1;1;1	2;2;2;2;2;2;2;2;2;2;2;2;2;2;2;2;2;2;2;2;2;2;2;2;2;2;2;2;2;2;2;2;2;2;2;2;2;2;2;2;2;2;2;2;2;2;2;2;2;2;2;2;2;2;2;2;2;2;2;1;1;1;1;1;1;1;1;1;1;1;1;1;1;1;1;1;1;1;1;1;1;1;1;1;1;1;1;1;1;1;1;1;1;1;1;1;1;1;1;1;1;1;1;1;1;1;1;1;1;1;1;1;1;1;1;1;1;1;1;1;1;1;1;1;1;1;1;1;1	Chaperone protein DnaK	dnaK	First detected species: Carsonella ruddii (strain PV)	;;;;;;;;;;;;;;;;;;;;;;;;;;;;;;;;;;;;;;;;;;;;;;;;;;;;;;;;;;;;;;;;;;;;;;;;;;;;;;;;;;;;;;;;;;;;;;;;;;;;;;;;;;;;;;;;;;;;;;;;;;;;;;;;	129	2	2	2	1	2	0	1	1	1	0	0	0	1	0	0	0	0	0	0	1	0	2	0	1	0	1	0	0	0	0	0	0	1	0	0	0	0	0	0	0
A1B8N9	A1B8N9	1	1	1	ATP synthase gamma chain	atpG	Paracoccus denitrificans (strain Pd 1222)		1	1	1	1	0	1	1	1	1	1	0	0	1	1	0	1	1	1	1	1	1	1	1	1	1	0	1	1	1	1	1	1	0	1	1	1	1	1	1	1	1
A1K5C1	A1K5C1	1	1	1	NADH-quinone oxidoreductase subunit N	nuoN	Azoarcus sp. (strain BH72)		1	1	1	1	0	0	0	0	0	0	0	0	0	0	0	0	0	0	0	0	0	0	0	0	0	0	0	0	0	0	0	0	0	1	0	0	0	0	0	0	0
Q8ZM76;Q83QA2;Q32BW5;A8APB1;A6TDR5;A4WE55;Q8XD33;P33195	Q8ZM76;Q83QA2;Q32BW5;A8APB1;A6TDR5;A4WE55;Q8XD33;P33195	1;1;1;1;1;1;1;1	1;1;1;1;1;1;1;1	1;1;1;1;1;1;1;1	Glycine dehydrogenase (decarboxylating)	gcvP	Salmonella typhimurium (strain LT2 / SGSC1412 / ATCC 700720), Shigella flexneri, Shigella dysenteriae serotype 1 (strain Sd197), Citrobacter koseri (strain ATCC BAA-895 / CDC 4225-83 / SGSC4696), Klebsiella pneumoniae subsp. pneumoniae (strain ATCC 700721 / MGH 78578), Enterobacter sp. (strain 638), Escherichia coli O157:H7, Escherichia coli (strain K12)	;;;;;;;	8	1	1	1	0	0	0	0	0	0	0	0	0	0	0	0	0	0	1	0	0	0	0	0	0	0	0	0	0	0	0	0	0	0	0	0	0	0	0	0	0
A5GD89	A5GD89	1	1	1	4-hydroxy-tetrahydrodipicolinate synthase	dapA	Geobacter uraniireducens (strain Rf4) (Geobacter uraniumreducens)		1	1	1	1	0	0	0	0	0	0	0	0	0	0	0	0	0	0	0	0	0	0	0	0	0	0	0	0	0	0	0	0	0	0	0	0	1	0	0	0	0
A5V5D1	A5V5D1	1	1	1	Serine hydroxymethyltransferase	glyA	Sphingomonas wittichii (strain RW1 / DSM 6014 / JCM 10273)		1	1	1	1	1	1	1	1	0	1	1	1	1	1	1	0	1	1	1	1	1	1	1	1	1	1	1	1	1	1	1	1	1	1	1	1	1	1	1	1	1
A5VIG0	A5VIG0	1	1	1	Protein translocase subunit SecA	secA	Lactobacillus reuteri (strain DSM 20016)		1	1	1	1	0	0	1	1	1	1	1	1	1	1	1	1	1	1	1	1	1	1	1	1	1	1	1	1	1	1	1	1	1	0	1	1	1	1	1	1	1
A6LM32;Q7V9G2;B0RBI1;Q7N8Y4;Q8DH10	A6LM32;Q7V9G2;B0RBI1;Q7N8Y4;Q8DH10	2;2;1;1;1	2;2;1;1;1	2;2;1;1;1	Chaperone protein DnaK, DnaK2, DnaK3	dnaK2	Thermosipho melanesiensis (strain DSM 12029 / CIP 104789 / BI429), Prochlorococcus marinus (strain SARG / CCMP1375 / SS120), Clavibacter michiganensis subsp. sepedonicus (strain ATCC 33113 / DSM 20744 / JCM 9667 / LMG 2889 / C-1) (Corynebacterium sepedonicum), Photorhabdus laumondii subsp. laumondii (strain DSM 15139 / CIP 105565 / TT01), Thermosynechococcus elongatus (strain BP-1)	;;;;	5	2	2	2	2	2	0	0	1	2	1	0	1	2	2	0	0	1	1	0	0	1	2	2	2	1	1	0	0	0	0	0	2	1	2	2	2	0	1	0	0
A7I002	A7I002	1	1	1	Polyribonucleotide nucleotidyltransferase	pnp	Campylobacter hominis (strain ATCC BAA-381 / LMG 19568 / NCTC 13146 / CH001A)		1	1	1	1	1	1	0	0	0	0	0	0	0	0	0	0	0	0	0	0	0	0	0	0	0	0	0	0	0	0	0	0	0	0	0	0	0	0	0	0	0
Q8ZAM9;Q83PG2;B2VFE0;A8ACZ3;P21151	Q8ZAM9;Q83PG2;B2VFE0;A8ACZ3;P21151	1;1;1;1;1	1;1;1;1;1	1;1;1;1;1	3-ketoacyl-CoA thiolase	fadA	Yersinia pestis, Shigella flexneri, Erwinia tasmaniensis (strain DSM 17950 / CIP 109463 / Et1/99), Citrobacter koseri (strain ATCC BAA-895 / CDC 4225-83 / SGSC4696), Escherichia coli (strain K12)	;;;;	5	1	1	1	1	1	1	1	1	1	1	1	1	1	1	1	1	1	1	1	1	1	1	1	1	0	0	0	0	1	1	1	1	1	1	1	1	0	1	1	0
A8I5F1	A8I5F1	1	1	1	L-rhamnonate dehydratase	rhmD	Azorhizobium caulinodans (strain ATCC 43989 / DSM 5975 / JCM 20966 / NBRC 14845 / NCIMB 13405 / ORS 571)		1	1	1	1	0	0	0	0	0	0	0	0	0	0	0	0	0	0	0	0	0	0	0	0	0	0	0	0	0	0	0	0	0	0	0	0	0	0	0	0	0
A9NES3	A9NES3	1	1	1	Phosphate acyltransferase	plsX	Acholeplasma laidlawii (strain PG-8A)		1	1	1	1	0	0	1	0	0	0	0	0	0	0	0	0	0	0	1	1	0	0	0	0	0	0	0	0	0	0	0	0	0	0	0	0	0	0	0	0	0
E4T0I2	E4T0I2	1	1	1	CRISPR-associated endoribonuclease Cas13a	cas13a	Paludibacter propionicigenes (strain DSM 17365 / JCM 13257 / WB4)		1	1	1	1	1	1	1	1	1	1	1	1	1	0	1	1	1	0	1	1	1	1	1	1	1	0	1	0	0	0	0	0	1	1	0	1	1	1	0	1	0
O31712	O31712	1	1	1	Uncharacterized ABC transporter permease YknZ	yknZ	Bacillus subtilis (strain 168)		1	1	1	1	1	0	0	1	1	1	1	1	1	0	0	0	0	0	0	1	0	1	0	0	0	1	1	1	0	1	0	0	0	0	0	0	1	0	1	1	1
O34325	O34325	1	1	1	Uncharacterized protein YtrP	ytrP	Bacillus subtilis (strain 168)		1	1	1	1	0	0	1	0	0	0	1	0	0	0	0	0	0	0	0	0	0	1	0	0	0	0	0	1	1	1	0	0	1	1	1	1	1	0	0	0	0
P23537	P23537	1	1	1	Phosphocarrier protein HPr	phbH	Cupriavidus necator (strain ATCC 17699 / H16 / DSM 428 / Stanier 337) (Ralstonia eutropha)		1	1	1	1	0	0	0	0	1	0	1	1	0	1	1	1	1	1	0	1	0	0	1	0	0	1	1	0	0	1	1	0	1	1	1	0	1	0	0	1	0
P44770	P44770	1	1	1	Ornithine carbamoyltransferase, catabolic	arcB	Haemophilus influenzae (strain ATCC 51907 / DSM 11121 / KW20 / Rd)		1	1	1	1	1	1	1	1	1	1	1	1	1	1	1	1	1	1	1	1	1	1	1	1	1	1	1	1	0	1	1	1	1	1	1	1	1	1	1	0	1
P45173	P45173	1	1	1	Uncharacterized protein HI_1349	HI_1349	Haemophilus influenzae (strain ATCC 51907 / DSM 11121 / KW20 / Rd)		1	1	1	1	0	0	0	0	0	0	0	0	0	0	0	0	0	1	0	0	0	0	0	0	0	0	0	0	1	0	0	0	0	0	0	0	0	0	0	0	0
Q215A2	Q215A2	1	1	1	Enolase	eno	Rhodopseudomonas palustris (strain BisB18)		1	1	1	1	1	1	1	1	1	1	1	1	1	1	1	1	1	1	1	1	1	1	1	1	1	1	1	1	1	1	1	1	0	1	1	1	1	1	1	1	1
Q2SQZ9	Q2SQZ9	2	2	2	Chromosomal replication initiator protein DnaA	dnaA	Hahella chejuensis (strain KCTC 2396)		1	2	2	2	1	0	1	1	0	0	0	0	0	0	0	0	0	1	0	1	0	1	1	0	0	0	1	0	0	0	1	0	1	1	0	0	0	0	1	0	0
Q3SJS7	Q3SJS7	1	1	1	Glutamate 5-kinase	proB	Thiobacillus denitrificans (strain ATCC 25259)		1	1	1	1	0	0	0	0	0	0	0	0	0	0	0	0	0	0	0	0	0	0	0	0	0	0	0	0	0	0	0	0	0	0	0	0	0	0	0	0	0
Q3SKP1	Q3SKP1	2	2	2	Bifunctional uridylyltransferase/uridylyl-removing enzyme	glnD	Thiobacillus denitrificans (strain ATCC 25259)		1	2	2	2	1	1	0	0	1	1	1	0	1	1	1	0	0	1	0	0	0	1	0	1	0	2	2	1	1	1	2	0	1	1	0	1	0	2	1	2	1
Q3YRH4	Q3YRH4	1	1	1	60 kDa chaperonin	groL	Ehrlichia canis (strain Jake)		1	1	1	1	0	0	0	0	0	0	0	1	0	0	0	1	0	0	1	0	0	1	0	0	0	0	1	1	0	0	0	0	1	0	0	1	0	0	0	0	0
Q5E5T6	Q5E5T6	1	1	1	PTS system N-acetylmuramic acid-specific EIIBC component	murP	Aliivibrio fischeri (strain ATCC 700601 / ES114) (Vibrio fischeri)		1	1	1	1	0	0	0	0	0	0	0	0	0	0	0	0	0	0	0	0	0	0	0	0	0	1	1	0	1	0	1	0	1	0	0	1	0	1	0	0	1
Q6MED6	Q6MED6	1	1	1	Probable dual-specificity RNA methyltransferase RlmN 1	rlmN1	Protochlamydia amoebophila (strain UWE25)		1	1	1	1	1	1	1	1	1	1	1	1	1	1	1	1	1	1	1	1	1	1	1	1	1	1	1	1	1	1	1	1	1	1	1	1	1	1	1	1	1
Q9L2H9;Q82BR9	Q9L2H9;Q82BR9	2;2	2;2	2;2	Glycine--tRNA ligase	glyQS	Streptomyces coelicolor (strain ATCC BAA-471 / A3(2) / M145), Streptomyces avermitilis (strain ATCC 31267 / DSM 46492 / JCM 5070 / NBRC 14893 / NCIMB 12804 / NRRL 8165 / MA-4680)	;	2	2	2	2	2	1	1	1	1	2	1	2	1	2	1	0	1	1	1	1	2	1	1	1	1	1	2	1	1	2	1	1	1	1	0	2	1	2	1	1	2
Q82SM6	Q82SM6	1	1	1	NADPH-dependent 7-cyano-7-deazaguanine reductase	queF	Nitrosomonas europaea (strain ATCC 19718 / CIP 103999 / KCTC 2705 / NBRC 14298)		1	1	1	1	0	0	0	1	1	1	0	0	1	1	1	0	0	1	0	0	1	1	0	0	0	0	0	0	0	0	0	0	0	0	0	0	0	0	0	0	0
Q83ET3	Q83ET3	1	1	1	50S ribosomal protein L1	rplA	Coxiella burnetii (strain RSA 493 / Nine Mile phase I)		1	1	1	1	1	0	0	1	0	1	1	1	1	1	0	0	1	0	1	0	0	0	0	1	1	1	1	1	1	1	1	0	0	0	1	1	1	1	0	1	1
Q89AK1	Q89AK1	2	2	1	Glyceraldehyde-3-phosphate dehydrogenase	gapA	Buchnera aphidicola subsp. Baizongia pistaciae (strain Bp)		1	2	2	1	1	0	1	0	1	0	1	1	1	1	1	1	0	0	1	1	1	1	1	1	0	0	0	0	0	0	0	0	1	0	0	1	1	1	0	0	0
Q8RPX2	Q8RPX2	1	1	1	Putative agmatine deiminase	aguA	Lactobacillus sakei subsp. sakei (strain 23K)		1	1	1	1	0	0	0	0	0	0	0	0	0	0	0	0	0	0	0	0	0	0	0	0	0	0	0	0	0	0	0	0	0	1	0	0	0	0	0	0	0
[truncated: 385 more columns]

## Sheet: Taxonomy
Species/organism (origin of first detected 'Majority Protein ID')	Bacteria genus	Bacterial family	Bacterial order	Bacterial Class	Bacterial phylum
Carsonella ruddii (strain PV)	Candidatus Carsonella	Halomonadaceae	Oceanospirillales	Gammaproteobacteria	Proteobacteria
Paracoccus denitrificans (strain Pd 1222)	Paracoccus	Rhodobacteraceae	Rhodobacterales	Alphaproteobacteria	Proteobacteria
Azoarcus sp. (strain BH72)	Azoarcus	Zoogloeaceae	Rhodocyclales	Betaproteobacteria	Proteobacteria
Salmonella typhimurium (strain LT2 / SGSC1412 / ATCC 700720)	Salmonella	Enterobacteriaceae	Enterobacterales	Gammaproteobacteria	Proteobacteria
Geobacter uraniireducens (strain Rf4) (Geobacter uraniumreducens)	Geobacter	Geobacteraceae	Desulfuromonadales	Deltaproteobacteria	Proteobacteria
Sphingomonas wittichii (strain RW1 / DSM 6014 / JCM 10273)	Sphingomonas	Sphingomonadaceae	Sphingomonadales	Alphaproteobacteria	Proteobacteria
Lactobacillus reuteri (strain DSM 20016)	Lactobacillus	Lactobacillaceae	Lactobacillales	Bacilli	Firmicutes
Thermosipho melanesiensis (strain DSM 12029 / CIP 104789 / BI429)	Thermosipho	Fervidobacteriaceae	Thermotogales	Thermotogae	Thermotogae
Campylobacter hominis (strain ATCC BAA-381 / LMG 19568 / NCTC 13146 / CH001A)	Campylobacter	Campylobacteraceae	Campylobacterales	Epsilonproteobacteria	Proteobacteria
Yersinia pestis, Shigella flexneri, Erwinia tasmaniensis (strain DSM 17950 / CIP 109463 / Et1/99)	Yersinia	Yersiniaceae	Enterobacterales	Gammaproteobacteria	Proteobacteria
Azorhizobium caulinodans (strain ATCC 43989 / DSM 5975 / JCM 20966 / NBRC 14845 / NCIMB 13405 / ORS 571)	Azorhizobium	Xanthobacteraceae	Rhizobiales	Alphaproteobacteria	Proteobacteria
Acholeplasma laidlawii (strain PG-8A)	Acholeplasma	Acholeplasmataceae	Acholeplasmatales	Mollicutes	Tenericutes
Paludibacter propionicigenes (strain DSM 17365 / JCM 13257 / WB4)	Paludibacter	Paludibacteraceae	Bacteroidales	Bacteroidia	Bacteroidetes
Bacillus subtilis (strain 168)	Bacillus	Bacillaceae	Bacillales	Bacilli	Firmicutes
Cupriavidus necator (strain ATCC 17699 / H16 / DSM 428 / Stanier 337) (Ralstonia eutropha)	Cupriavidus	Burkholderiaceae	Burkholderiales	Betaproteobacteria	Proteobacteria
Haemophilus influenzae (strain ATCC 51907 / DSM 11121 / KW20 / Rd)	Haemophilus	Pasteurellaceae	Pasteurellales	Gammaproteobacteria	Proteobacteria
Rhodopseudomonas palustris (strain BisB18)	Rhodopseudomonas	Bradyrhizobiaceae	Rhizobiales	Alphaproteobacteria	Proteobacteria
Hahella chejuensis (strain KCTC 2396)	Hahella	Hahellaceae	Oceanospirillales	Gammaproteobacteria	Proteobacteria
Thiobacillus denitrificans (strain ATCC 25259)	Thiobacillus	Thiobacillaceae	Nitrosomonadales	Betaproteobacteria	Proteobacteria
Ehrlichia canis (strain Jake)	Ehrlichia	Anaplasmataceae	Rickettsiales	Alphaproteobacteria	Proteobacteria
Aliivibrio fischeri (strain ATCC 700601 / ES114) (Vibrio fischeri)	Aliivibrio	Vibrionaceae	Vibrionales	Gammaproteobacteria	Proteobacteria
Protochlamydia amoebophila (strain UWE25)	Candidatus Protochlamydia	Parachlamydiaceae	Parachlamydiales	Chlamydiae	Chlamydiae
Streptomyces coelicolor (strain ATCC BAA-471 / A3(2) / M145)	Streptomyces	Streptomycetaceae	Streptomycetales	Actinobacteria	Actinobacteria
Nitrosomonas europaea (strain ATCC 19718 / CIP 103999 / KCTC 2705 / NBRC 14298)	Nitrosomonas	Nitrosomonadaceae	Nitrosomonadales	Betaproteobacteria	Proteobacteria
Coxiella burnetii (strain RSA 493 / Nine Mile phase I)	Coxiella	Coxiellaceae	Legionellales	Gammaproteobacteria	Proteobacteria
Buchnera aphidicola subsp. Baizongia pistaciae (strain Bp)	Buchnera	Erwiniaceae	Enterobacterales	Gammaproteobacteria	Proteobacteria
Lactobacillus sakei subsp. sakei (strain 23K)	Lactobacillus	Lactobacillaceae	Lactobacillales	Bacilli	Firmicutes
